# Supplementary material for: Cebidae Alu Element Alignments and a Complex Non-Human Primate Radiation
Source: Life (Basel). 2022 Oct 20;12(10):1655. doi: 10.3390/life12101655 (PMC9605045; doi:10.3390/life12101655)
Supplement: Supplementary file 1 [file life-12-01655-s001.zip]

Archive with 2 entries (2 files):
- Batzer_Supplementary File S1_30-Sept-2022.xlsx
- Batzer_Supplementary File S2_30-Sept-2022.zip
