# Supplementary material for: Cebidae Alu Element Alignments and a Complex Non-Human Primate Radiation
Source: Life (Basel). 2022 Oct 20;12(10):1655. doi: 10.3390/life12101655 (PMC9605045; doi:10.3390/life12101655)
Supplement: Supplementary file 1 [file life-12-01655-s001.zip › Batzer_Supplementary File S1_30-Sept-2022.xlsx]

## Sheet: PCR primers
										Storer et al Dissertation 2019
				size	size	size	size			Name	Forward oligonucleotide (5'-3'	Reverse oligonucleotide (5'-3'
	Category	Primer Name	Primer Sequence	Marm	Owl	Cebus	Squirrel			CM_blat_1	GTCTTcGGgTTGTTTTGGTG	CTCTGCCCTGAAGTCACAAAG
	CMS	CMS_M_24_0_marm-F	TGACATCCTTGAGCCCCTATG							CM_blat_2	TGcGTTATTTGATGCCCTTG	GCCAAaGGAGTAAGAGGTCAG
	CMS	CMS_M_24_0_marm-R	TAGTTTAGACAGGGGCCCTTG	867	561	867	841			CM_blat_3	tCCTCTAAGTAGACTCGCTCTTG	GAcGATGGGCCTTTAaCCTTG
	CMS	CMS_M_24_1_cebus-F	GACATCCTTGAACCCCTATGC							CM_blat_4	ATGATCCCCTTCTCCCTTTCG	GAGAACATGTGCCCAGGATG
	CMS	CMS_M_24_1_cebus-R	AGGGGCCCTTGAACTAACTC	856	550	856	830			CM_blat_5	ACACTGCTGGCTTCACATTAC	CACCAAACAGGAAAGTACTCC
	CMS	CMS_M_37_1_cebus-F	AGTCTGTGTGAACTTGCAACTC							CMO_blat_1	AGGgGTGGCAATGGTTAAAAC	AACACTCCCAGGGAAGGTAAC
	CMS	CMS_M_37_1_cebus-R	TGAGCACCTACAAAGTGTACAG	857	525	851	849			CMO_blat_2	GCACAACAGCAAGCATTACG	AGGAtGCAGGAGAGAAGTTGG
	CMS	CMS_M_92_1_cebus-F	TGAGTTCTTTGCAAGGTCTGG							CMO_blat_3	GAGCACAAGTGCATggaaata	AGCCAGCTGTCCACATTTCT
	CMS	CMS_M_92_1_cebus-R	AAGGGCCTCAGAGTTAGAGAG	826	501	851	837			CMO_blat_4	TTGTTCTTCCGTAGCTTTCTTC	ACTGGAGAATTTGGCAGTCCC
	CMS	CMS_M_118_3_SM-F	GACAGTGTCGCCTTGAGTATAG							CMO_blat_5	TGCCATTTTCTTCGAGATGGC	ACTACCATGCCCaacaaaatg
	CMS	CMS_M_118_3_SM-R	ACCCACAAGCCTACCACAAC	883	585	885	894			CMS_blat_1	TGCAACCATCTCTCTCTTAG	TGTGGCTGCCTGAAGAACTAT
	CMS	CMS_C_5_3_SM-F	GGGAGATTTCTGGAGGGTTC							CMS_blat_2	AGtCCAGCTGCCACTCATATG	GTGAGTGGGCATGTGAAAGAG
	CMS	CMS_C_5_3_SM-R	TGCAAGTAGGAGTGACTAGTCTC	819	509	863	832			CMS_blat_3	GGCTCTCAGTGGTCTATTTTCTG	TCTGCTGATTCTGGGAAGGT
	CMS	CMS_C_8_0_cebus-F	GGAGTATCCCATCAAGATATCCC							CMS_blat_4	acaatgcctggaatGTAGCTG	TAGTTTaGACAGGGGCCCTTG
	CMS	CMS_C_8_0_cebus-R	TGGTATTGTGTCAAGGAGTAGG	757	479	778	788			CMS_blat_5	TGTTTGCACTGCACTGTTCAT	tgtgTTCACCTTAGAAGCCTCA
	CMS	CMS_C_8_3_SM-R	GCAACATGTACTGGGGTCTAC	786	508	807	817			CO_blat_1	CCCTTACACCATACTGCTTGG	TGTGCCTCTGATCTTTCTTTTG
	CMS	CMS_C_20_0_cebus-F	GCTAGCAACAGGAAGCAGATC							CO_blat_2	TGCTGGCTACCTGTTCTTCAT	tttccattttctgggTGAGAC
	CMS	CMS_C_20_0_cebus-R	TTCCCCTAAGACTGGCTATCC	826	528	833	829			CO_blat_3	AGGCTGCCTTTGATCTCATTA	CAGCACCCAGTGCTCTGTATAA
	CMS	CMS_C_25_1_marm-F	TGAGTTGCTGCCTAGTGACAG							CO_blat_4	GCAGAAATCCTGGTGAACTG	TGTTTATCAGGTGCCTACTTTG
	CMS	CMS_C_25_1_marm-R	GTGTTAGGGTTGGGAGGAAAG	800	487	795	803			COS_blat_1	CTGCCTCATCCAAGCTTACC	GCAAAACAAGCCTTTTAACTgc
	CMS	CMS_C_25_3_SM-F	TCAGCTTGAAGACCTGAGTTG							COS_blat_2	TCCACTCTGACTTTTGGGAAAG	GCTGCTTTGACTGGCATAACT
	CMS	CMS_C_25_3_SM-R	GGTTAGGGTTGGGAGGAAAG	813	500	808	816			COS_blat_3	GCAAGAGCTACAAAGTAACACACA	ccaaataccacatgttcccatt
	CMS	CMS_C_30_0_cebus-F	TGCAGGTCAGGAATTTGAGAG							COS_blat_4	TGTTCACTGggttcattcactt	CAAGTCAATAAGGCCAGCTCA
	CMS	CMS_C_30_0_cebus-R	TCACCTAGAATCTGGCCAATAC	782	478	799	784			COS_blat_5	gtttggATTGCTGTAGGTTTG	GATAGTACTGGAAATTCTAGCCAG
	CMS	CMS_C_39_1_marm-F	TCCAGCTGCCACTCATATGAC							CS_blat_1	CTTATGATCCTGCCATTTCCA	TCTTGATGGGGAGGCACTGC
	CMS	CMS_C_39_1_marm-R	TCAACTCCTCTGTCCTCACTG	732	403	740	810			CS_blat_2	TCAGATGGATTCTAGGGTGCT	GTGCAAATCCCAAAATGGTAG
	CMS	CMS_C_39_3_SM-F	CCAGACCAGGGGAAAGAAATG							CS_blat_3	ATCTGGGAAGCAGACACACAA	TTCATGGAAAGCAGGtttcag
	CMS	CMS_C_39_3_SM-R	TCTGCCCAAACTTCCTCTCTC	811	482	818	803			CS_blat_4	CCCTCCTCCTTAGAATGGACA	GGACTGCAGAGGGTAAGGAC
	CMS	CMS_C_46_0_Cebus-F	GTCTGGTTTGGTGGCTATGC							CS_blat_5	tccagGAGTCCCTGCTAATAAA	gactagcctcaaattcctgagc
	CMS	CMS_C_46_0_Cebus-R	TCAGTGCCTTGGCATGGTAG	747	444	738	752			MO_blat_1	CTGAGGACAAAGATGCAATGAC	AGAGGAACCTTTGTCgGATTAG
	CMS	CMS_C_47_0_Cebus-F	AGGTTACTTGATGACACAGTGG							MO_blat_2	TGTGGCAGAGATCACAACTTG	aGGACAGACTTTCCTTGATG
	CMS	CMS_C_47_0_Cebus-R	TGCTCCTGATCCTGGGAAATC	825	493	800	818			MO_blat_3	TTACgGAcACCCACAAATAGC	CCTAGTGCTTTcCTTCCTGTTG
	CMS	CMS_C_52_0_Cebus-F	GCTCTGAACTGCATATGTACCTC							MO_blat_4	TCCACCAAAGGCAAATCACAG	TCAGGGCACTAATTGAAAGGG
	CMS	CMS_C_52_0_Cebus-R	AGTTTAGCAGCCAAACCAAGG	768	460	774	803			MO_blat_5	TTCCCGTTAGCAGAAAATCAG	GCAAGGTGTACTCAAAGCATTC
	CMS	CMS_C_64_1_Marm-F	ATCAGCCCATAAACACTTCCC							MOS_blat_1	GCTTTGCAGTTtGTGTCAAGG	TTAGGGGACAGTGGTACTTGG
	CMS	CMS_C_64_1_Marm-R	GAAGCCCTGCACGATAATGAG	750	469	780	787			MOS_blat_2	TAAGTGTCACTGGGGAACTGG	GGGGCCAGCATATAAAAGGTG
	CMS	CMS_C_64_3_squirrel-F	GATCAGCCCATAAAGACTTCCC							MOS_blat_3	AAACCTGTGATCTAAAGCAGTATACC	GGAGTCTATTGAGTGCCTAGGG
	CMS	CMS_C_64_3_squirrel-R	AGAGCTGGCTTTCACTGGTAG	777	496	807	814			MOS_blat_4	TCAAGCCTGccataatttcaa	ACCTCATTCATAAAGCCTCCA
	CMS	CMS_C_76_0_Cebus-F	ACTCGCGGTTGGTATTTGTG							MOS_blat_5	GATACAGCACTCAGGAACCAG	GCAgTTAACCATCACACCAAC
	CMS	CMS_C_76_0_Cebus-R	TCCCTTTGCCCTTGAATAGAC	832	515	877	830			MS_blat_1	GAGTGGCAGACAACAACCAAG	ACTTGACTCCTAGCTCACTCC
	CMS	CMS_C_76_1_Marm-F	TGCACTCGTGGTTGGTATTTG							MS_blat_3	TCACAAAGTCCTGCCATTCTG	TTGGTGTAGAAAGCCCAGGAG
	CMS	CMS_C_76_1_Marm-R	reverse the same as cebus	835	518	880	833			MS_blat_4	TGTGTATGTGTGGAGGAGTTCT	TCTGTTCAGCTTGCCTCATC
	CMS	CMS_C_78_0_Cebus-F	TCAGCAAGATCATTCCCAACC							MS_blat_5	CAACCCCAAGACTGAaTACCC	TGGAGCTGGAGAGAGTTCAAG
	CMS	CMS_C_78_0_Cebus-R	ACCATGGCCAGTTAACTTAGAG	851	551	873	869			OS_blat_1	TTGTATCTGTGGTTCCCCATC	aatccacagatgctcaagtcc
	CMS	CMS_C_78_3_Squirrel-F	CCATGAACTGCTTGTCCCATC							OS_blat_2	TGGTAACAGAGCTGGATTCTGA	ACCTTGGTTGCAACTTCATCA
	CMS	CMS_C_78_3_Squirrel-R	CCATGGCCGGTTAACTTAGAG	818	518	840	836			OS_blat_3	CAGACTGTGGTCACACAATACA	TGTCAGATCCTTACTGCTGgtt
	CMS	CMS_S_17_0_Saimiri-F	CCTTCATGATCTGGCCATCTC							OS_blat_4	caaggctgcaggtaactgtg	AAGGCGAGTCATATTGTTTGC
	CMS	CMS_S_17_0_Saimiri-R	GGCACATCTGAGTTGACATTAC	790	459	777	791			OS_blat_5	ATCGCTCTGGTTGCTGTATTG	CCTCATTACGTGGCAGACAC
	CMS	CMS_S_48_0_Saimiri-F	CTTAGCTCAGACCTCTCAGATTC
	CMS	CMS_S_48_0_Saimiri-R	TATCTGTTCAGCATGGCATGG	738	391	734	729
	CMS	CMS_S_48_1_Cebus-F	TCAGAGCTCTCAGATTCAGGAG
	CMS	CMS_S_48_1_Cebus-R	GACCCTGGGAAGTAAAATCTCC	846	499	842	837
	CMS	CMS_S_48_2_Marm-F	same forward as Cebus
	CMS	CMS_S_48_2_Marm-R	TGAGAGCAATGTACCCAAGAG	821	474	817	812
	CMS	CMS_S_77_0_Saimiri-F	GACCTTCTTACCCTTGTTCCTC
	CMS	CMS_S_77_0_Saimiri-R	GATTCACAGCACAGATCAAGTC	854	545	857	848
	CMS	CMS_S_77_2_Marm-F	TGACCTTCCTACCCTTGTTCC
	CMS	CMS_S_77_2_Marm-R	ATTCACAGCACAGACCAAGTC	854	545	857	848
	CMS	CMS_M_4_0_Marm-F	CAATCAGGAAATTCAGTGAGGT
	CMS	CMS_M_4_0_Marm-R	TCCTAGCCACTCCTGATTTAGAA	775	426	769	744
	CMS	CMS_M_27_0_Marm-F	TCATGCAGCATTCTTTACTCAG
	CMS	CMS_M_27_0_Marm-R	CCTAGTGACCATAGCACAGTCC	394	89	364	?
	CMS	CMS_M_27_3_Squirrel-R	CCTAATGACAACAGCACAGTCC				400
	CMS	CMS_C_37_0_Cebus-F	CTGTGTACTTGCCACAGACTGG
	CMS	CMS_C_37_0_Cebus-R	AACGTATGTAAAGCCATGGACA	546	242	555	553
	CMS	CMS_C_58_0_Cebus-F	CATGAGGCCCTGTTGAATTG
	CMS	CMS_C_58_0_Cebus-R	GGGAAATTCTCTGTGACCTTTG	881	563	904	868
	CMS	CMS_C_58_2_Owl-R	CTGTGACCTTTGTTGTAAATCTTCC	871	553	894	858
	CMS	CMS_C_63_0_Cebus-F	AAGTGAAGGTACAAGGAATTGG
	CMS	CMS_C_63_0_Cebus-R	TTACATTTCAGCAGTGCTTGG	661	325	625	632
	CMS	CMS_C_72_0_Cebus-F	TTTCATAGTGTTCCCCACAATC
	CMS	CMS_C_72_0_Cebus-R	GCAACAACAATAGACCCTGAGA	923	617	929	922
	CMS	CMS_C_72_2_Owl-F	GTCCAGCATCTGAGTTTCTTCA	602	296	608	602
	CMS	CMS_C_77_1_Marm-F	AACAATTATGCAGCATGTGAGC
	CMS	CMS_C_77_1_Marm-R	CTGGTCAGACTAGATACCCCACA	569	256	567	572
	CMS	CMS_M_26_0_Marm-F	TTCAGGTCATTAAGGGAACAGC
	CMS	CMS_M_26_0_Marm-R	GTGCTCATTCATCAGCAAAGAA	587	293	599	604
	CMS	CMS_M_26_Owl-F	GACTGTTTGCACTGCACTgtt	628	334	640	645
	CMS	CMS_M_52_0_Marm-F	GCTTGCCCTAGGGAATTCAG
	CMS	CMS_M_52_0_Marm-R	TGCAGCAACAGTTAAATAGCACT	583	284	?	593
	CMS	CMS_M_52_1_Cebus-F	TGACTGCTGGTCAGAAACTCC	547	248	546	557
	CMS	CMS_C_7_0_Cebus-F	tgcctccttcagaaaggcta
	CMS	CMS_C_7_0_Cebus-R	TGAAGGTCCTGACAATATGTGC	551	241	561	560
	CMS	CMS_C_12_0_Cebus-F	CCATGTCATTCTACCTGTTTGC
	CMS	CMS_C_12_0_Cebus-R	GGATACACAGTGTCAGCTACCAT	471	154	472	469
	CMS	CMS_C_96_0_Cebus-F	CAGTGAAACAAAGGAATGGCTA
	CMS	CMS_C_96_0_Cebus-R	TATGCACTTGCATTTGATGG	438	132	437	446
	CMS	CMS_S_51_1_Cebus-F	CTTTGCAATAACTTTCTATTGATGG
	CMS	CMS_S_51_1_Cebus-R	TCTTTACACATTaATAGCTCCAAA	437	126	441	433
	COS	COS_C_5_3_Squirrel-Fa	GCCAGAGTTCCACTTTGACTT
	COS	COS_C_5_3_Squirrel-R	CTGGGTGTTTGCTCTTTCCC	437	702	703	714
	COS	COS_C_5_0_Cebus-Fa	AAGATGAAGAACCGCACATGGA	380	645	646	657
	COS	COS_C_16_0_Cebus-F	GGTGTCTGTTCAGATCTTTGTTCT
	COS	COS_C_16_0_Cebus-R	AACAAGCCACAGATTGGAGAAT	142	446	460	450
	COS	COS_C_26_3_Squirrel-F	GCTGGGAAGGTTGAGTTCTG
	COS	COS_C_26_3_Squirrel-R	CAACGTGGACACTGATAGGC	556	887	872	870
	COS	COS_C_28_2_Owl-F	AACACATGGCCTCCTCTAGAC
	COS	COS_C_28_2_Owl-R	TCCTCAGTTATCCTCCACTCTG	544	880	876	859
	COS	COS_C_29_0_Cebus-F	ACTACGTGAGCCTAGCAGTTAG
	COS	COS_C_29_0_Cebus-R	AGCAGAAGAAACAGCAGCTTAG	496	825	805	802
	COS	COS_C_32_0_Cebus-F	GACATGGGCAGCCTATTGTTC
	COS	COS_C_32_0_Cebus-R	GGGAGGAGATTGCTAAACACTG	481	797	802	807
	COS	COS_C_32_3_Squirrel-F	GCAGCCTATTGTTCCTCTACC
	COS	COS_C_32_3_Squirrel-R	GCACGCATTAGGATCACTGAG	497	813	818	823
	COS	COS_C_35_3_Squirrel-F	GTATCTCTaGCACCTCACACAG
	COS	COS_C_35_3_Squirrel-R	AACCTtCAGTAACCCCTTCTG	424	751	775	752
	COS	COS_C_35_2_Owl-F	CCTTCTTGTATCTCTGGCACCT
	COS	COS_C_35_2_Owl-R	CCACTTATGAGCAACTCTGTTTCA	188	514	539	?
	COS	COS_C_36_3_Squirrel-F	TCCATACTGAGCTGCTTGGAG
	COS	COS_C_36_3_Squirrel-R	TCCTGGCCTGTTTTATTACCTG	526	747	855	836
	COS	COS_C_41_3_Squirrel-F	ATGCCCAGCTATGTTTGCTAG
	COS	COS_C_41_3_Squirrel-R	CTTGTGTGTGGTCCTGAAGC	517	836	829	842
	COS	COS_C_43_2_Owl-F	AGACACAGGAACCATGGTAGG
	COS	COS_C_43_2_Owl-R	TCCAGGCAATGAGAGCACTAG	538	890	872	866
	COS	COS_C_51_2_Owl-F	CCATCTCATACGGGCAAAGATG
	COS	COS_C_51_2_Owl-R	CTTCTGGGGCAAAGTTCAGG	469	800	793	789
	COS	COS_C_51_3_Squirrel-F	CCATTTCATACGGGCAAAGATG
	COS	COS_C_51_3_Squirrel-R	TGGGGCAAAGTTCAGGGTAG	465	796	789	785
	COS	COS_C_52_3_Squirrel-F	AGTAGAATGTCAAGGGCTCTG
	COS	COS_C_52_3_Squirrel-R	CCCACTCCTGTTCTAATGACAG	471	883	878	885
	COS	COS_C_72_3_Squirrel-F	ACTGTGCTGCCTACTTGTCAG
	COS	COS_C_72_3_Squirrel-R	GTTGAGCAGAGCAGAGTTGTG	568	882	885	873
	COS	COS_C_74_0_Cebus-F	TTCAGGATTGTGGAGGTAGGG
	COS	COS_C_74_0_Cebus-R	AAGGAAAGAGGGATGGAGGAG	506	812	832	810
	COS	COS_C_78_0_Cebus-F	CCAGTTCAACTTGGGGCTATG
	COS	COS_C_78_0_Cebus-R	CTGTATTCTCAGCATCCACAAC	520	827	825	833
	COS	COS_C_100_0_Cebus-F	AGTTATTACACTGGGCTCTGG
	COS	COS_C_100_0_Cebus-R	GACTGCTCATACACTTGACCTG	531	844	838	855
	COS	COS_C_102_0_Cebus-F	GAGAGGGGAGAAATCGTTGTAG
	COS	COS_C_102_0_Cebus-R	GGAATGTATGTGGGTCTCTAGC	583	891	888	892
	COS	COS_C_128_2_Owl-F	TTCTTGCTCTTGTGGAACTGG
	COS	COS_C_128_2_Owl-R	ATGTGCTGGCTCAAAACAAGG	542	865	851	869
	COS	COS_O_61_3_Squirrel-F	GCTTGTCTCCTACTGCTCTTC
	COS	COS_O_61_3_Squirrel-R	TCCTCAGGGCACTTACAGATG	528	840	840	847
	COS	COS_O_84_0_Owl-F	TGTTTGCAAGCAGGACATAGG
	COS	COS_O_84_0_Owl-R	TTGTCAGGAGGGCTGGAAAC	555	868	869	869
	COS	COS_O_92_1_Cebus-F	GGGACACAGATCCTTGATGC
	COS	COS_O_92_1_Cebus-R	AGGGTATACTGGGTGAACTCC	542	833	845	880
	COS	COS_O_104_3_Squirrel-F	ACAACAGCAGAGATATCCTAGGG
	COS	COS_O_104_3_Squirrel-R	CAGGGAACAGGCCAGAAATTG	494	815	809	808
	COS	COS_O_159_3_Squirrel-F	GCACCAAGTCTCGTCTTAGG
	COS	COS_O_159_3_Squirrel-R	TCATCATGACATGTGGTTCCC	541	833	855	850
	COS	COS_O_208_1_Cebus-F	CAACACAGTACTGAAAGCCCTAG
	COS	COS_O_208_1_Cebus-R	ACCTGGCCAACTCAGAATGG	620	866	870	871
	COS	COS_S_42_0_Saimiri-F	CACTCTGCTAATCTCCATGGG
	COS	COS_S_42_0_Saimiri-R	CAGCCCTCAGGGTACACACACATC	502	802	803	799
	COS	COS_C_33_0_Cebus-F	GTTAtAGCAACACAACGGGATG
	COS	COS_C_33_0_Cebus-R	ATCACCAGACACTGAAAGCAAA		583	590
	COS	COS_C_33-marmoset-F	GGTTAcAGCAACAtAGCAGGA
	COS	COS_C_33-marmoset-R	ATCACCAGACACTGGAAGCA	267			570
	COS	COS_C_79_0_Cebus-F	TTGACTGCAAACTAGGTCACAAA	360	674	690
	COS	COS_C_79_0_Cebus-R	CCCACAACTTCCCATTACCTT
	COS	COS_C_79-marmoset-R	CAGCTCCCCATTACCTTTCC	356	670		671
	COS	COS_C_3_0_Cebus-F	TTTCAACCAGCCTGAAGTAGTG			543
	COS	COS_C_3_0_Cebus-R	CCATGTATCTGGAGAAGACATTTG	209	522		541
	COS	COS_C_20_0_Cebus-F	AGCAGTGGCCTCAGTGAATA	132	461	474
	COS	COS_C_20_0_Cebus-R	ACAAACCTGAACATGCACCA
	COS	COS_C_20_marmoset-F	GCTACAAAGTAACACACAAATCAGC	154			492
	COS	COS_C_22_0_Cebus-F	TGGATAGGCATTACTTGTTCATT
	COS	COS_C_22_0_Cebus-R	GGTACATTTAAATCATGTCCTTGAG		799	752
	COS	COS_C_22_marmoset-F	GGGCATTGCTTGTTCATTAATAC
	COS	COS_C_22_marmoset-R	GTGCATTTCAATCATGTCCTTG	467			781
	COS	COS_C_25_0_Cebus-F	TCAAAACCTCCCCTCAAACAC
	COS	COS_C_25_0_Cebus-R	GGGGATGCAGTCAGTCTTTC		890	884
	COS	COS_C_25_marmoset-R	TTGTCTAATGCTTTGTCTGCATC	431			745
	COS	COS_C_37_0_Cebus-F	AGAGAGTAAGGCAGGGAAAGAA
	COS	COS_C_37_0_Cebus-R	TTCCCTGCAGAACTTGCTATAC	485	530	810	788
	COS	COS_C_50_0_Cebus-F	CAGATTTGAATACTGCTACCTCTTG
	COS	COS_C_50_0_Cebus-R	CTGAAATATCAGCAATTATGTTGAAG	170	x	478	471
	COS	COS_C_50_2_Owl-F	TGTTAAGTAAACTGCAGCCCTTC	147	462		x
	COS	COS_C_65_0_Cebus-F	GGCCACATAGATCAATTTCTGA
	COS	COS_C_65_0_Cebus-R	ACCTACATTTCACAGTTGGATTTT	386	692	691	694
	COS	COS_O_23_1_Cebus-F	GGAGGAAGATATTATTGGCTCAAA
	COS	COS_O_23_1_Cebus-R	gaCATTTGCTGAATTCCTCCTAA	292	603	601	604
	COS	COS_O_34_1_Cebus-F	CTCACAAACTTCCTTCCAGTCC
	COS	COS_O_34_1_Cebus-R	GCCTCACTGtggcttcattt	409	746	697	751
	COS	COS_O_44_1_Cebus-F	AGTCACTGCCAACAGAGACTTC
	COS	COS_O_44_1_Cebus-F	ATTGCATGTGGCATTCTTTCTA	313	572	623	630
	COS	COS_O_59_1_Cebus-F	gAGATTTGAAAAGCATAGCTTGAGA
	COS	COS_O_59_1_Cebus-R	GCAATTTATTTCCACTTCCTTCA	172
	COS	COS_O_59_0_Owl-R	CCCCTTACCAGACATTCTGAAC	218	533	472	497
	COS	COS_S_4_1_Cebus-F	ACAGGTAAGGTTCAAGggaagt
	COS	COS_S_4_1_Cebus-R	GAAATTACCCCAGGAAgTTGG	344	643	645	644
	COS	COS_S_14_1_Cebus_F	TCAAAGTTTTCAGGTCATTGATT
	COS	COS_S_14_1_Cebus_R	AATCTGCTCATTTCCTTACATGAT	175	488	493	496
	MOS	MOS_M_5_0_Marm-F	TCACTGGGGAACTGGCTTTAG
	MOS	MOS_M_5_0_Marm-R	AAGGGTGGCTGCAAATAATGG	881	880	564	883
	MOS	MOS_M_5_2_Owl-F	same as Marm forward
	MOS	MOS_M_5_2_Owl-R	GAAGGGTGGCTGCAAATAATG	882	881	565	884
	MOS	MOS_M_31_0_Marm-F	TAAGCCCCAGGAAATGTAGCC
	MOS	MOS_M_31_0_Marm-R	AGAGGCAAATGTGAACGTGAG	839	827	520	833
	MOS	MOS_M_31_2_Owl-F	CTTAGTTGCTCGGTCCAAGTG
	MOS	MOS_M_31_2_Owl-R	CAGTGGACTTGGCTTACAGAC	No	849	540	855
	MOS	MOS_M_31_3_Squirrel-F	GGAAGATCGGCCCTAACAAAC
	MOS	MOS_M_31_3_Squirrel-R	TGGCTTACAGACAGTCATTTGC	878	865	No	871
	MOS	MOS_M_35_2_Owl-F	AGACCCCAGCCAAATGAATTC
	MOS	MOS_M_35_2_Owl-R	CTATGTCTTGCTGTGGAGGAG	860	848	537	865
	MOS	MOS_M_36_3_Squirrel-F	CGTTAGCAACCTTCCCTCAAG
	MOS	MOS_M_36_3_Squirrel-R	ATGCTTGGCCACTGTACTGAC	866/570	892	572	892
	MOS	MOS_M_52_0_Marm-F	GAGCCTCCCAATTTTCCCATC
	MOS	MOS_M_52_0_Marm-R	CATTGGTGTGTGTGGGGATG	822	841	517	830
	MOS	MOS_M_63_3_Squirrel-F	ACTGTACCATTGCCACAACAG
	MOS	MOS_M_63_3_Squirrel-R	TGAGCTTTACGGGGACTAAGG	827	828	504	830
	MOS	MOS_M_72_2_Owl-F	ACTGGGGTGAAGACAAACTGG
	MOS	MOS_M_72_2_Owl-R	CAAAAGTTCTGTGTGTGCTTCC	774	782	469	774
	MOS	MOS_O_3_2_Marm-F	CTTGCTCTTGGAAAAGTGAACC
	MOS	MOS_O_3_2_Marm-R	GGATTTGGATGCCCTGACTTG	882	876	584	853
	MOS	MOS_O_6_0_Owl-F	ACCTGGCTTTGGAAACTAGTC
	MOS	MOS_O_6_0_Owl-R	CAAAGGTGCCAACTTCTCCTG	855	855	543	863
	MOS	MOS_O_6_3_Squirrel-F	AGTCGTGTGAAGGGTGTAGTG
	MOS	MOS_O_6_3_Squirrel-R	GGGCACTCACATGTCACTAATC	No?	864	554	872
	MOS	MOS_O_38_0_Owl-F	ACCACCATCATTGACTCGTTC
	MOS	MOS_O_38_0_Owl-R	TCCTGTCCCTGTCAACTGAAG	736	744	422	744
	MOS	MOS_O_38_2_Marm-F	ACACCCGCTTAATTGCTAACTG
	MOS	MOS_O_38_2_Marm-R	same reverse as owl	864	872	550	872
	MOS	MOS_O_38_3_Squirrel-F	CATCATCATGGACTCGTTCTGG
	MOS	MOS_O_38_3_Squirrel-R	ATCTCCTGTCCCTGTCAACTG	737	745	423	745
	MOS	MOS_O_50_0_Owl-F	AATACTGCACACGACACCTTG
	MOS	MOS_O_50_0_Owl-R	TGGTGCAGATATGGGTGAAC	No	773	469	769
	MOS	MOS_O_50_2_Marm-F	TGCAAGCGTTTCTGGAATCC
	MOS	MOS_O_50_2_Marm-R	CGATCAGAGTCCAGTTCCTAAC	741	738	434	734
	MOS	MOS_O_50_3_Squirrel-F	same forward as owl
	MOS	MOS_O_50_3_Squirrel-R	ATGTTAGCCAGTTCAGGAAGC	876	874	570	870
	MOS	MOS_O_58_0_Owl-F	GTGCTTTTGAGTTTGCCCTTG
	MOS	MOS_O_58_0_Owl-R	ATTGTAGTCTGCCCAGCCAAG	843	844	539	861
	MOS	MOS_O_59_2_Marm-F	CAAGTCCTCTGGCTTCTCTTC
	MOS	MOS_O_59_2_Marm-R	ACCCTTGACTTCTCTGTGAGG	847	865	522	888
	MOS	MOS_O_59_3_Squirrel-F	CAGTGCAGGATGAACATAGGC
	MOS	MOS_O_59_3_Squirrel-R	ATGATTCCGCCATGTTCACAG	849	867	524	890
	MOS	MOS_M_26_0_Marm-F	GCATCGATTTAACTGGATCTTG
	MOS	MOS_M_26_0_Marm-R	TTCCATAGGCCAATTTattattca	824	?	533	850
	MOS	MOS_M_26_2_Owl-R	CTTGAATTCTCTTCTGTGTTCA		938
	MOS	MOS_O_21_2_Marm-F	TGCGGTCAATCTTAGATGAGAA
	MOS	MOS_O_21_2_Marm-R	TCTGCAGAATATACCATCCAACAA	360	383	<100	398
	MOS	MOS_O_21_cebus-F	ATGAAGGagcatgtggtcaa
	MOS	MOS_O_21_cebus-R	CGCCATTGACATCTTTAGACA	460		174
	MOS	MOS_O_21_3_SM-F	gaatgaGCATGCGGTCAAT				496
	MOS	MOS_O_77_2_Marm-F	caacctgactctggtgTGGA
	MOS	MOS_O_77_2_Marm-R	CATCTCGAAGCAGGgtcttc	672	669	358	657
	CMO	CMO_M_29_1_Cebus-F	TTCTGCTGTGTTCTCTGGTTG
	CMO	CMO_M_29_1_Cebus-R	CACTGGAGAATTTGGCAGTCC	845	869	858	525
	CMO	CMO_M_69_2_Owl-F	GCAATTGTATGTGGACGAGAGG
	CMO	CMO_M_69_2_Owl-R	ATGAAGCCTTCCCTGACCTC	863	874	868	549
	CMO	CMO_O_45_2_Marm-F	TCCAAGAGTCTTTGTGTGTGTG
	CMO	CMO_O_45_2_Marm-R	ACTGCGGACTGATGGGATTG	830	832	835	517
	CMO	CMO_C_14_0_Cebus-F	CTCTGTGGAGTAGGGTCAGAAA
	CMO	CMO_C_14_0_Cebus-R	TCTCAGTCTCCATTGACAAATACC	763	734	798	421
	CMO	CMO_C_24_Squirrel-F	CTTGTGGACCCAATACCATCAT
	CMO	CMO_C_24_Squirrel-R	TAGAGCTCAGGACAAAGCATTC	478	480	493	179
	CMO	CMO_M_30_2_Owl-F	CTCCTTTCCGCTTCATTCAATA
	CMO	CMO_M_30_2_Owl-R	TTTGTATCACACCCACAAGGTT	571/709	573	586	291
	CMO	CMO_O_45_0_Owl-F	CATTGCCAGAAGAAAGCAGTC
	CMO	CMO_O_45_0_Owl-R	AAGCAAAGCTACTTAGAACTGGTC	677	677	680	362
	CMO	CMO_O_31_0_Owl-F	TCTGCAAACAGAGTGTTCAGGT
	CMO	CMO_O_31_0_Owl-R	GACCTTGGCACAGAGACACA	475	484	451	131
	CMO	CMO_O_54_2_Marm-F	GGGAGGTATTTCAACTGAGACAGA
	CMO	CMO_O_54_2_Marm-R	GGCTACAAGTGTTCCaagtattaaa	898		949
	CMO	CMO_O_58_1_Cebus-F	ACCAGTTTCCTGTTAGGCCTCT
	CMO	CMO_O_58_1_Cebus-R	GTGAATGGGTAGAAGCATTTCC	541	542	438	238

## Sheet: DNA samples
		Platyrrhine DNA Panel
		DNA Plate: 150ul at 5ng/ul
		1	2	3
	A	TLE (negative control)	HeLa -Human	KB4544- Squirrel monkey
	B	NS06006-Chimpanzee	African Green monkey	OR842 - Northern w-f saki
	C	NG05356 - Woolly monkey	KB6701-Spider monkey
	D	NG05352-Spider monkey	OR749-Bolivian red howler monkey
	E	Callithrix jacchus- NE-7	OR690 - Pygmy marmoset	CRL1556- Owl monkey
	F	1504- Callimico	NG05308-R-C must. tamarin	OR1522- Bolivian gray titi
	G	OR621- Geoffroys s-b tamarin	CA003 - Capuchin
	H	30156 - Capuchin	30157 - Capuchin
	#	Species	Common name	Origin	ID
	1	Homo sapiens	Human	ATCC	HeLa CCL-2
	2	Pan troglodytes	Common Chimpanzee	IPBIR	NS06006
	3	Chlorocebus aethiops	African Green monkey	ATCC	CCL70
	4	Lagothrix lagotricha	Woolly monkey	Coriell	NG05356
	5	Ateles belzebuth	White bellied spider monkey	SDFZ	KB6701
	6	Ateles geoffroyi	black-handed spider monkey	Coriell	NG 05352
	7	Alouatta sara	Bolivian red howler monkey	SDFZ	OR749
	8	Callithrix jacchus	Common marmoset	NERPRC	cj12-97, A02-737
	9	Callithrix pygmea	Pygmy marmoset	SDFZ	OR690
	10	Callimico goeldii	Goeldi's marmoset	Alan Harris	1504
	11	Saguinus labiatus	red-chested mustached tamarin	Coriell	NG05308
	12	Saguinus fuscicollis nigrifrons	Geoffroys saddle-back tamarin	SDFZ	OR621
	13	Sapajus apella	Tufted capuchin monkey	KP	CA003
	14	Sapajus apella	Tufted capuchin monkey	KP	30156
	15	Sapajus apella	Tufted capuchin monkey	KP	30157
	16	Saimiri s. sciureus	Squirrel monkey	SDFZ	KB4544
	17	Aotus trivirgatus	Owl monkey	ATCC	CRL1556
	18	Pithecia p. pithecia	Northern white-faced saki	SDFZ	OR842
	19	Callicebus d. donacophilus	Bolivian gray titi	SDFZ	OR1522

## Sheet: RM Shared
	CM	SW	perc	perc	perc	query	position	in	query	matching	repeat	position	in	repeat
	N=43	score	div.	del.	ins.	sequence	begin	end	(left)	repeat	class/family	begin	end	(left)	Notes
	1	2140	7.6	5.3	2.4	3_0_C_H_spec_Cebus_	567	898	-614	+	AluTa10	1	323	-2
	2	2147	9	3.4	1	3_1_marmoset_NC_013900	559	576	-921	+	AluTa15	1	23	-302
	3	2226	5.7	3.4	2.5	4_0_C_H_spec_Cebus_	600	921	-618	+	AluSc	1	325	0
	4	2163	5.3	5.6	0	4_1_marmoset_NC_013911	591	875	-628	+	AluTa15	1	301	-24
	5	1894	14	4.8	0.3	5_0_C_H_spec_Cebus_	582	907	-599	+	AluSc	1	322	-3	shared
	6	1801	13.3	5.8	0	5_1_marmoset_NW_0031858	588	880	-434	+	AluSc	3	312	-13	shared
	7	2043	11.3	2.7	0	7_0_C_H_spec_Cebus_AluSg_	575	899	-600	+	AluSx3	1	308	-17
	8	2322	5	4.1	0	7_1_marmoset_NC_013897	558	862	-580	+	sf46	1	301	-24	Ta15 derived
	9	2323	1.7	4.5	0	15_0_C_H_spec_Cebus_	600	887	-615	+	AluTa15	1	301	-24
	10	2122	6.6	4.9	0	15_1_marmoset_NC_013899	587	873	-545	+	AluTa10	1	301	-24
	11	2285	4	4.2	1.8	18_0_C_H_spec_Cebus_AluSc8_	600	907	-595	+	sf46	2	301	-24	Ta15 derived
	12	1969	7.3	9	0.1	18_1_marmoset_NC_013909.1:	566	858	-630	+	sf38	4	301	-24	Ta15 derived
	13	2363	3.1	4.4	0	21_0_C_H_spec_Cebus_AluSc8_	587	887	-615	+	AluTa15	1	301	-24
	14	2291	4.6	3.7	0	21_1_marmoset_NC_013900	581	882	-632	+	sf51	1	301	-24	Ta15 derived
	15	2336	2.1	4.5	0	27_0_C_H_spec_Cebus_	600	887	-618	+	sf46	1	301	-24	Ta15 derived
	16	2256	4.9	4.5	0	27_1_marmoset_NC_013901	601	888	-617	+	AluTa15	1	301	-24
	17	2229	4	5.5	0.3	30_0_C_H_spec_Cebus_	583	884	-621	+	sf46	1	301	-24
	18	2066	7.1	5.4	0.1	30_1_marmoset_NC_013912.	583	882	-620	+	sf10	1	301	-24
	19	2293	3.3	5	0.3	33_0_C_H_spec_Cebus_	581	885	-624	+	AluTa15	1	301	-24
	20	2235	4.6	4.8	0.3	33_1_marmoset_NC_013902.1:4719648633	571	872	-565	+	sf39	2	301	-24	Ta10 derived
	21	2248	5.7	5.1	0.3	38_0_C_H_spec_Cebus_AluSc8	685	889	-593	+	AluTa15	1	301	-24	Not shared
	22	2048	8.1	8.3	1.7	38_1_marmoset_NC_013899	676	886	-570	+	sf66	37	301	-24	sf66 is Ta15 derived
	23	2340	3.3	4.3	1.4	39_0_C_H_spec_Cebus_AluSc_	600	906	-603	+	sf46	1	301	-24
	24	2258	4.2	4.5	0	39_1_marmoset_NC_013909	600	887	-628	+	sf37	1	301	-24	Ta15 derived
	25	2077	5	7.1	0	40_0_C_H_spec_Cebus_AluSc	600	880	-612	+	AluTa10	1	301	-24
	26	2244	4.5	4.5	0	40_1_marmoset_NC_013909	589	876	-636	+	sf51	1	301	-24	Ta15 derived
	27	2231	3.9	5.7	0	41_0_C_H_spec_Cebus_	579	885	-616	+	sf46	1	301	-24	Ta15 derived
	28	2171	5.8	3.1	0.3	41_1_marmoset_NC_013898	596	888	-610	+	AluTa15	1	301	-24
	29	2290	3.5	4.5	0	43_0_C_H_spec_Cebus_AluSc8	601	888	-608	+	AluTa15	1	301	-24
	30	2198	4.5	4.9	0	43_1_marmoset_NC_013904	596	882	-603	+	sf10	1	301	-24	Ta10 derived
	31	2080	10.2	3.4	0.7	47_0_C_H_spec_Cebus	663	915	-599	+	AluSc	1	324	-1
	32	2108	8.9	3.4	0	47_1_marmoset_NC_013904	387	677	-601	+	AluTa7	1	301	-24
	33	2202	4.5	4.9	0	48_0_C_H_spec_Cebus_	600	886	-613	+	AluTa15	1	301	-24
	34	2195	6.6	4.5	1.5	48_1_marmoset_NC_013902	583	906	-591	+	sf46	1	297	-28	Ta15 derived
	35	2215	2.8	5.2	0.7	56_0_C_H_spec_Cebus_AluSc_	601	888	-608	+	AluTa10	1	301	-24
	36	2030	8.5	4.7	4.3	56_1_marmoset_NC_013902.	669	887	-577	+	sf10	1	301	-24	Ta10 derived
	37	2055	8.2	4.4	0.1	58_0_C_H_spec_Cebus_AluSc	589	886	-611	+	AluTa7	2	301	-24
	38	1943	9.6	8.3	0.3	58_1_marmoset_NC_013899.	586	887	-602	+	AluSc	1	316	-9
	39	2343	1.1	4.9	0	61_0_C_H_spec_Cebus_AluSc	600	885	-597	+	sf46	1	300	-25	Ta15 derived
	40	2170	4.9	5.3	0	61_1_marmoset_NC_013900	593	877	-577	+	AluTa15	2	301	-24
	41	2296	3.5	4.5	0	62_0_C_H_spec_Cebus_AluSc	600	886	-614	+	sf46	2	301	-24	Ta15 derived
	42	2129	5.2	4.9	0	62_1_marmoset_NC_013899	594	879	-609	+	sf44	2	301	-24	Ta15 derived
	43	2155	4.2	5.6	0	63_0_C_H_spec_Cebus_	601	885	-609	+	AluTa10	1	301	-24
	44	2267	3.1	5.2	0	63_1_marmoset_NC_01391	604	889	-601	+	sf36	1	301	-24	Ta15 derived
	45	2068	8.3	5.1	0.2	64_0_C_H_spec_Cebus_AluSc	584	886	-600	+	sf12	1	301	-24	AluSc derived
	46	1956	10.5	5.8	0.2	64_1_marmoset_NW_003187759	592	891	-642	+	sf12	1	300	-25	AluSc derived
	47	1954	10.8	5	0.3	66_0_C_H_spec_Cebus_AluSg4_	587	892	-598	+	AluSg4	1	307	-18
	48	1921	11.9	5	0.3	66_1_marmoset_NC_013908.	571	873	-599	+	AluSg4	1	317	-8
	49	2363	3.7	4.3	0	67_0_C_H_spec_Cebus_AluSc8	578	889	-598	+	sf46	1	301	-24	Ta15 derived
	50	2203	5.4	4.9	0	67_1_marmoset_NC_013900	595	897	-607	+	sf46	1	301	-24	Ta15 derived
	51	2263	4.4	4.3	0.5	71_0_C_H_spec_Cebus	581	888	-609	+	sf46	2	301	-24	Ta15 derived
	52	2092	6.2	4.5	4.9	71_1_marmoset_NC_013914	562	882	-596	+	sf10	2	301	-24	Ta10 derived
	53	2273	4.9	3.4	0.7	73_0_C_H_spec_Cebus_AluSc8	585	892	-608	+	AluTa15	1	301	-24
	54	2274	3.8	4.5	0	73_1_marmoset_NC_013903	601	888	-615	+	sf46	1	301	-24
	55	2293	4.5	3.6	2	76_0_C_H_spec_Cebus_AluSc8	583	910	-593	+	sf73	1	301	-24	Ta15 derived
	56	2300	4.4	4.2	1.5	76_1_marmoset_NC_01390	593	901	-584	+	sf46	1	301	-24	Ta15 derived
	57	2290	3.1	4.5	0	77_0_C_H_spec_Cebus_AluSc	601	888	-593	+	AluTa15	1	301	-24
	58	2296	2.5	4.6	0	77_1_marmoset_NC_013906	602	884	-525	+	sf46	6	301	-24	Ta15 derived
	59	2355	2.4	4.4	1.6	82_0_C_H_spec_Cebus_AluSc8	601	943	-563	+	AluTa15	1	324	-1
	60	2223	4.5	4.2	0	82_1_marmoset_NC_013903.	612	900	-507	+	sf37	1	301	-24	Ta15 derived; major sf in marmoset lineage
	61	2290	3.9	4.4	0	83_0_C_H_spec_Cebus_AluSx3	589	733	-764	+	sf46	2	148	-177
	62	2269	2.1	4.1	0.7	83_1_marmoset_NC_013901	531	821	-673	+	AluTa15	1	301	-24
	63	2293	4.2	4.5	0	84_0_C_H_spec_Cebus_AluSx3	601	888	-616	+	AluTa15	1	301	-24
	64	2005	4.2	7.2	0	84_1_marmoset_NC_013901	388	649	-626	+	AluTa15	21	301	-24	marm truncated but same TSD - shared
	65	2304	4.4	4.6	0.1	87_0_C_H_spec_Cebus_AluSx3_	573	888	-603	+	AluTa15	1	301	-24
	66	1989	4.4	9.4	0	87_1_marmoset_NC_013899.	597	871	-609	+	AluTa15	1	301	-24
	67	2104	7.9	4.5	0.4	88_0_C_H_spec_Cebus_AluSx3	601	923	-576	+	AluTa15	1	325	0
	68	2208	6.9	3.8	0	88_1_marmoset_NC_013915.	598	887	-607	+	sf76	1	301	-24	Ta15 derived; l1bp
	69	2383	2	4.3	1.4	91_0_C_H_spec_Cebus_AluSc8_	601	906	-596	+	sf46	2	301	-24
	70	2237	4.9	4.5	0	91_1_marmoset_NC_013902.	607	741	-732	+	sf46	1	148	-177
	71	2371	1.1	4.5	0	93_0_C_H_spec_Cebus_AluSx3_	601	887	-607	+	AluTa15	2	301	-24
	72	2359	2.1	4.5	0	93_1_marmoset_NC_013910.	393	680	-559	+	AluTa15	1	301	-24
	73	2346	5.2	4.3	1.5	95_0_C_H_spec_Cebus_AluSc8_	558	905	-595	+	sf46	2	301	-24
	74	2320	6.1	3.5	0	95_1_marmoset_NC_013911.	573	884	-593	+	sf46	1	301	-24
	75	2305	4.2	4.4	0	3_0_M_H_spec_Marmoset_AluSc8_r	581	886	-624	+	AluTa15	2	301	-24
	76	2311	3.3	4.2	0	3_1_cebus_NW_016107360.1:51271915	585	889	-599	+	AluTa15	2	301	-24
	77	2312	3.5	4.5	0	10_0_M_H_spec_Marmoset_AluSc8_rmsk	600	887	-622	+	AluTa15	1	301	-24
	78	2308	4.1	3.7	1.3	10_1_cebus_NW_016107421.1:16180	602	907	-609	+	sf63	2	300	-25
	79	2210	4.7	4.4	0.2	29_0_M_H_spec_Marmoset_AluSc8_rmsk_	582	886	-623	+	sf37	2	301	-24	Ta15 derived; major sf in marmoset lineage
	80	2328	4.4	3.6	1.5	29_1_cebus_NW_016107581.1:3	576	906	-588	+	sf86	1	301	-24	Ta15 derived; 1bp
	81	2215	5.6	4.9	0	44_0_M_H_spec_Marmoset_AluSc_rmsk_01	601	887	-604	+	AluTa15	1	301	-24
	82	1930	7.6	8.8	1.6	44_1_cebus_NW_016107317.1:12157991217293	586	890	-604	+	sf86	1	301	-24	Ta15 derived; 1bp
	83	1863	8.1	10.7	0	46_0_M_H_spec_Marmoset_AluSc8_rmsk_01	600	870	-621	+	AluTa15	2	301	-24
	84	2338	3	4	0	46_1_cebus_NW_016107391.1:124288831243	573	875	-625	+	sf63	1	301	-24	Ta15 derived; 1bp; prolific sf
	85	2214	4.9	4.5	0	68_0_M_H_spec_Marmoset_AluSx3_rmsk_013	600	887	-610	+	sf46	1	301	-24
	86	2255	4.5	4.5	0	68_1_cebus_NW_016107463.1:161614163109	594	880	-615	+	sf46	2	301	-24
	CO	SW	perc	perc	perc	query	position	in	query	matching	repeat	position	in	repeat
	N=22	score	div.	del.	ins.	sequence	begin	end	(left)	repeat	class/family	begin	end	(left)	Notes
	1	2270	3	5	0.5	6_0_C_Cebus016107434_5583020_5584521	683	885	-616	+	sf46	18	301	-24	Ta15 derived
	2	2359	1.7	3.5	0.3	6_2_owl_NW_018503519.1:78748827876399	603	892	-625	+	AluTa15	1	299	-26
	3	2263	10.1	3.4	4.5	8_0_C_Cebus016107481_2823895_2825425	430	904	-626	+	sf44	2	299	-26	Ta15 derived
	4	2202	6.2	6.1	0.6	8_2_owl_NW_018489614.1:451782453257	529	861	-614	+	sf46	14	301	-24	Ta15 derived
	5	2326	4.3	4.7	1.2	10_0_C_Cebus016107521_1184498_1186004	574	904	-602	+	AluTa15	2	301	-24
	6	2271	4.9	4.6	1.7	10_2_owl_NW_018501310.1:61661646167674	693	919	-591	+	sf4	12	301	-24	young sf Ta15 derived
	7	2237	3.1	3.8	1	12_0_C_Cebus016107655_2396424_2397920	600	890	-606	+	sf63	3	301	-24	Ta15 derived
	8	2330	3.3	4.5	0	12_2_owl_NW_018507976.1:61380736139560	593	896	-591	+	AluTa15	1	301	-24
	9	2077	10	4.8	0	16_0_C_Cebus016107318_11436360_11437868	600	908	-600	+	AluSc	2	325	0
	10	1892	11.4	4.7	0	16_2_owl_NW_018510514.1:1728978417291176	539	837	-555	+	AluSc	2	314	-11
	11	2313	3.5	4.6	0	18_0_C_Cebus016107357_5630278_5631780	583	734	-768	+	sf46	2	148	-177	Ta15 derived
	12	2001	4.1	9.9	0.3	18_2_owl_NW_018505794.1:1241619612417663	584	879	-588	+	sf44	2	301	-24	Ta15 derived
	13	2085	9	3.1	0.3	19_0_C_Cebus016107358_9020144_9021640	583	891	-605	+	sf74	2	300	-25	right before Ta7
	14	2057	7.5	3.1	0.3	19_2_owl_NW_018501015.1:32414403242943	595	886	-617	+	AluTa7	1	300	-25
	15	2359	3.6	4.4	1.2	20_0_C_Cebus016107326_7852688_7854186	583	907	-591	+	AluTa15	1	301	-24
	16	2220	4.4	4.4	0.6	20_2_owl_NW_018502474.1:2309911_2311421	582	889	-621	+	AluTa15	1	301	-24
	17	2235	5.3	5.1	0	25_0_C_Cebus016107650_1955924_1957416	660	884	-608	+	AluTa15	3	301	-24
	18	2245	4.5	4.5	0	25_2_owl_NW_018510431.1:2344705_2346191	592	879	-607	+	sf10	1	301	-24	Ta10 derived
	19	2108	3.7	7.8	0.4	31_0_C_Cebus016107368_121899_123371	601	914	-558	+	AluTa15	1	325	0
	20	2402	1	4.5	0	31_2_owl_NW_018507635.1:5857182_5858636	602	889	-565	+	AluTa15	1	301	-24
	21	1924	16.3	4.9	1.9	32_0_C_Cebus_016107401_1341193_1342696	431	904	-599	+	AluSx	2	318	-7
	22	1985	13.4	3.9	0	32_2_owl_NW_018499711.1:55985555600068	597	903	-610	+	AluSx	2	320	-5
	23	2162	5.5	4.2	0	37_0_C_Cebus016107401_7007649_7009147	600	888	-610	+	AluTa10	1	301	-24
	24	2166	9.7	3.8	0.6	37_2_owl_NW_018499711.1:1125851111260011	658	898	-602	+	AluSc	3	316	-9
	25	2333	3.5	4.1	0.7	38_0_C_Cebus_016107897_664194_665704	572	886	-624	+	AluTa15	2	301	-24
	26	2301	5.8	1.9	0	38_2_owl_NW_018508021.1:203067204076	625	936	-73	+	AluSc	1	318	-7
	27	1907	11.4	6.2	0.6	6_0_A_Owl_018513160.1_918598_920105	601	908	-599	+	AluSx	1	325	0
	28	1812	13	5.8	1.1	6_1_cebus_NW_016107425.1:633230634733	588	912	-591	+	AluSx	1	325	0
	29	2156	7.5	4.8	0	21_0_A_Owl018486447.1_6375665_6377162	588	886	-611	+	AluTa10	1	301	-24
	30	2190	5.6	4.4	0	21_1_cebus_NW_016107321.1:1400155414002804	586	880	-370	+	AluTa15	2	301	-24
	31	2312	1.3	5.3	0	28_0_A_Owl018488329.1_6135662_6137169	587	881	-626	+	subfamily24_Owl	1	296	-29	Ta15 derived
	32	2386	2.4	4.3	1.3	28_1_cebus_NW_016107596.1:429715431213	593	898	-600	+	sf46	1	301	-24
	33	2197	4.9	4.5	0	30_0_A_Owl018505429.1_4919754_4921258	600	887	-617	+	sf10	1	301	-24	Ta10 derived
	34	2319	2.4	4.5	0	30_1_cebus_NW_016107421.1:233069234563	589	876	-618	+	sf46	1	301	-24	Ta15 derived
	35	2196	4.9	4.5	0	41_0_A_Owl_018513582.1_166858_168369	600	887	-624	+	sf60	1	301	-24	Ta15 derived
	36	2339	11.1	3.2	12.4	41_1_cebus_NW_016107398.1:62347396236229	390	881	-609	+	sf46	1	300	-25
	37	2312	3.9	5.4	0.3	42_0_A_Owl018498231.1_2567420_2568911	579	884	-607	+	sf46	1	301	-24
	38	2237	4.2	4.5	0	42_1_cebus_NW_016107344.1:1031306510314566	604	891	-610	+	AluTa15	1	301	-24
	39	2269	4.2	4.5	0	46_0_A_Owl_018503519.1_31152515_31154025	601	887	-623	+	AluTa15	2	301	-24
	40	2240	2.5	4.7	0	46_1_cebus_NW_016107363.1:278210279693	598	875	-608	+	AluTa15	11	301	-24
	41	2343	1.7	4.5	0	53_0_A_Owl018502053.1_1373228_1374728	600	886	-614	+	AluTa15	2	301	-24
	42	2084	1.9	5.1	0	53_1_cebus_NW_016107694.1:17743321775786	599	854	-600	+	AluTa15	33	301	-24
	43	2264	6.2	4.3	0.2	54_0_A_Owl018502359.1_6662189_6663699	683	887	-623	+	AluTa15	19	301	-24
	44	2061	3.9	5	0	54_1_cebus_NW_016107532.1:392455393962	629	886	-621	+	AluTa15	31	301	-24
	CS	SW	perc	perc	perc	query	position	in	query		matching	position	in	repeat
	N=267	score	div.	del.	ins.	sequence	begin	end	(left)		repeat	begin	end	(left)	Notes
	1	2321	5.8	4.5	0	1_0_C_Cebus_016107404_955352_956862	601	911	-599	+	AluSc	1	325	0
	2	2046	7.9	4.8	0	1_3_squirrel_NW_003943618.1:1273027112731744	602	893	-580	+	AluSc	1	306	-19
	3	2242	8.4	2.6	0	2_0_C_Cebus_016107456_1499728_1501237	600	909	-600	+	AluSc	1	318	-7
	4	1832	11.2	3.6	0	2_3_squirrel_NW_003943664.1:1121899911220497	618	895	-603	+	AluSc	29	316	-9
	5	1991	8.9	4.7	3.7	3_0_C_Cebus_016107474_3829557_3831068	583	912	-599	+	AluSg4	2	325	0
	6	1900	11.1	4.8	8.2	3_3_squirrel_NW_003943610.1:4355915443560707	573	942	-611	+	AluSg4	2	325	0
	7	2206	4.9	4.5	0	4_0_C_Cebus_016107519_1128028_1129533	601	888	-617	+	AluTa15	1	301	-24
	8	2240	4.9	4.5	0	4_3_squirrel_NW_003943604.1:95473079548733	549	836	-590	+	AluTa15	1	301	-24
	9	2038	5.3	4.8	0	6_0_C_Cebus_016107557_3238631_3240131	601	903	-597	+	AluTa15	1	316	-9
	10	2100	8	4.5	0	6_3_squirrel_NW_003943615.1:3631091736312435	597	884	-634	+	AluTa15	1	301	-24
	11	2234	4.2	4.2	0	8_0_C_Cebus_016107484_2064538_2066037	600	888	-611	+	AluTa10	1	301	-24
	12	2152	5.5	4.2	0	8_3_squirrel_NW_003943652.1:314751316262	604	892	-619	+	sf4	1	301	-24	Ta15 derived; major sf in marmoset
	13	2187	1.8	8.3	0	9_0_C_Cebus_016107667_1951047_1952535	601	878	-610	+	AluTa15	1	301	-24
	14	2300	4.6	4.3	0	9_3_squirrel_NW_003943669.1:41455084146995	678	884	-603	+	sf82	4	301	-24	Ta15 derived
	15	2088	4.3	5.4	0.3	11_0_C_Cebus_016107316_12683855_12685351	601	879	-617	+	subfamily6_JB	2	294	-31	Ta10 derived
	16	2133	5.4	5.2	0	11_3_squirrel_NW_003943675.1:61362936137787	577	870	-624	+	subfamily6_JB	2	293	-32
	17	2188	5.2	4.9	0	12_0_C_Cebus_016107323_3334752_3336248	600	886	-610	+	sf10	1	301	-24	Ta10 derived
	18	2172	5.6	4.9	0	12_3_squirrel_NW_003943638.1:1247254612474045	603	889	-610	+	sf10	1	301	-24
	19	2296	6.1	2.4	0	13_0_C_Cebus_016107318_5581607_5583111	600	893	-611	+	AluTa7	1	301	-24
	20	2139	8.2	3.4	0	13_3_squirrel_NW_003943607.1:95453409546835	590	880	-615	+	AluTa7	1	301	-24
	21	1950	4.7	9.1	0	14_0_C_Cebus_016107320_11284177_11285668	601	876	-615	+	AluTa10	1	301	-24
	22	2140	5.6	5.6	0	14_3_squirrel_NW_003943700.1:60128706014372	602	886	-616	+	AluTa10	1	301	-24
	23	2193	4.9	4.9	0	15_0_C_Cebus_016107392_926199_927709	601	887	-623	+	AluTa10	1	301	-24
	24	1987	8.9	2.7	0.7	15_3_squirrel_NW_003943606.1:11379321139427	599	893	-602	+	AluTa10	1	301	-24
	25	2310	4.7	4.3	1.6	16_0_C_Cebus_016107330_4747682_4749177	581	912	-583	+	sf46	1	301	-24
	26	2016	9.9	5.1	0.2	16_3_squirrel_NW_003943672.1:1208462112086180	581	883	-676	+	AluTa15	1	301	-24
	27	2177	5.1	4.6	1.7	17_0_C_Cebus_016107399_5841044_5842546	600	909	-593	+	sf38	1	301	-24	Ta15 derived
	28	2258	3.1	4.8	0.1	17_3_squirrel_NW_003943617.1:3709920537100700	573	874	-621	+	sf38	4	301	-24
	29	1819	4.8	13.9	1.9	18_0_C_Cebus_016107424_1525554_1527031	586	868	-609	+	sf71	1	301	-24	Ta15 derived
	30	2160	8.7	3.7	0.1	18_3_squirrel_NW_003943732.1:53474475348956	586	890	-619	+	sf52	1	301	-24	Ta15 derived
	31	1938	12.2	4.7	0.6	19_0_C_Cebus_016107424_2467350_2468850	563	889	-611	+	AluTa10	1	301	-24
	32	2025	9.6	4.1	1.9	19_3_squirrel_NW_003943711.1:72734507274977	604	921	-606	+	AluSc	1	325	0
	33	2034	7.6	2.7	0.7	20_0_C_Cebus_016107428_424013_425521	600	892	-616	+	AluTa7	1	299	-26
	34	2053	7.5	2.7	1	20_3_squirrel_NW_003943604.1:3030273930304268	601	895	-634	+	AluTa7	2	301	-24
	35	2115	8.5	2.6	0.3	21_0_C_Cebus_016107678_1601181_1602686	601	906	-599	+	AluSc	1	313	-12
	36	2123	8.1	2.7	1.3	21_3_squirrel_NW_003943611.1:4461769444619198	594	901	-603	+	sf74	1	301	-24	between Sc and Ta7
	37	2126	6.3	4.9	0	22_0_C_Cebus_016107792_97700_99185	600	886	-599	+	AluTa10	1	301	-24
	38	2186	4.8	4.2	0	22_3_squirrel_NW_003943622.1:2375957823761079	603	891	-610	+	AluTa10	1	301	-24
	39	2221	6.5	2.4	0	23_0_C_Cebus_016107815_78030_79544	601	894	-620	+	AluTa7	1	301	-24
	40	2170	7.1	2	0.3	23_3_squirrel_NW_003943609.1:2098821820989747	598	893	-636	+	AluTa7	1	301	-24
	41	2176	4.9	4.9	0	24_0_C_Cebus_016107343_10056239_10057757	601	887	-631	+	AluTa15	1	301	-24
	42	2176	7.3	4.2	0	24_3_squirrel_NW_003943612.1:1823390818235414	601	888	-618	+	AluTa15	1	300	-25
	43	2025	8.3	10.1	0	26_0_C_Cebus_016107934_701144_702631	601	888	-599	+	AluSc8	1	317	-8
	44	2159	9.1	3.4	0.1	26_3_squirrel_NW_003943716.1:55091955510730	592	921	-614	+	AluSc	1	325	0
	45	2138	6.5	3.7	0.3	27_0_C_Cebus_016108303_71659_73163	590	890	-614	+	AluTa10	1	301	-24
	46	2107	7.8	3.7	1.3	27_3_squirrel_NW_003943613.1:35280343529553	597	900	-619	+	AluTa10	1	301	-24
	47	2008	10.3	4.1	2.5	28_0_C_Cebus_016107385_4736088_4737598	601	919	-591	+	AluSp	2	325	0
	48	2033	11.8	4.3	0	28_3_squirrel_NW_003943898.1:3117232675	597	901	-602	+	AluSp	2	319	-6
	49	2121	12	7.1	5.6	29_0_C_Cebus_016107384_3436260_3437770	504	1074	-436	+	AluTa10	1	325	0
	50	2167	12	6.6	4.9	29_3_squirrel_NW_003943614.1:22834292284856	687	1084	-343	+	AluTa10	1	320	-5
	51	2288	5.4	4	1.3	30_0_C_Cebus_016107438_2905028_2906530	600	908	-594	+	sf46	1	301	-24
	52	2261	5.1	4.2	1.4	30_3_squirrel_NW_003943648.1:33828383384335	581	902	-595	+	sf46	2	301	-24
	53	2220	8.2	3.9	0	31_0_C_Cebus_016107675_915174_916679	601	906	-599	+	AluSx3	1	318	-7
	54	2301	7.6	3.5	0	31_3_squirrel_NW_003943654.1:38884383889931	571	884	-609	+	AluSc	1	325	0
	55	2390	3.8	3.3	1.4	32_0_C_Cebus_016107426_2997673_2999177	601	911	-593	+	sf46	1	301	-24
	56	2312	2.1	4.5	0	32_3_squirrel_NW_003943624.1:74266727428167	624	910	-585	+	sf46	2	301	-24
	57	2218	6.6	4.4	0.2	33_0_C_Cebus_016107428_5868647_5870156	584	888	-621	+	sf82	1	301	-24	Ta15 derived
	58	2244	4.8	4.6	0.7	33_3_squirrel_NW_003943618.1:3412954334130864	582	888	-433	+	sf46	1	301	-24	Ta15 derived
	59	2407	0.7	4.5	0	34_0_C_Cebus_016107433_1011197_1012699	601	888	-614	+	sf46	1	301	-24	young
	60	2391	1.4	4.5	0	34_3_squirrel_NW_003943687.1:84744158475917	610	897	-605	+	sf46	1	301	-24
	61	2164	6.6	4.5	0	35_0_C_Cebus_016107435_1261724_1263234	600	886	-624	+	AluTa15	2	301	-24
	62	2204	6.3	4.5	0	35_3_squirrel_NW_003943679.1:51890515190561	599	884	-626	+	AluTa15	3	301	-24
	63	2275	8.2	3.7	0.2	36_0_C_Cebus_016107438_2761402_2762906	572	904	-600	+	AluSc8	1	316	-9
	64	1891	5.9	9.5	0	36_3_squirrel_NW_003943648.1:32385083240001	596	868	-625	+	AluTa10	2	300	-25
	65	2126	8.7	5.1	0.6	37_0_C_Cebus_016107439_4235318_4236813	682	883	-612	+	AluTa10	58	301	-24
	66	2137	6.3	4.9	0	37_3_squirrel_NW_003943661.1:1089130210892800	597	883	-615	+	AluTa15	1	301	-24
	67	2137	7.7	3.7	3.1	39_0_C_Cebus_016107455_2784314_2785836	600	922	-600	+	AluSc	1	325	0
	68	2153	12.2	8.3	5.4	39_3_squirrel_NW_003943648.1:1708156217083056	472	899	-595	+	sf46	5	301	-24
	69	2289	2.1	4.5	0	40_0_C_Cebus_016107455_32019_33515	600	886	-610	+	sf82	2	301	-24	Ta15 derived
	70	2062	2.9	9.5	0	40_3_squirrel_NW_003943648.1:1434561514347128	607	880	-633	+	AluTa15	2	301	-24
	71	2142	5	6.8	0	41_0_C_Cebus_016107464_3016080_3017578	601	881	-617	+	AluTa15	2	301	-24
	72	2268	4.5	4.5	0	41_3_squirrel_NW_003943726.1:137258138813	611	897	-658	+	AluTa15	2	301	-24
	73	2227	8.4	4.2	0	43_0_C_Cebus_016107482_3185961_3187501	601	911	-629	+	AluSq	2	325	0
	74	2109	8	4.5	0	43_3_squirrel_NW_003943649.1:1199002711991548	624	910	-611	+	AluTa15	2	301	-24
	75	2150	6.2	4.5	0	44_0_C_Cebus_016107492_2770588_2772111	600	887	-636	+	AluTa15	1	301	-24
	76	2130	8	4.1	1	44_3_squirrel_NW_003943613.1:1034173710343245	606	897	-611	+	AluTa15	1	301	-24
	77	2259	3.1	4.5	0.2	45_0_C_Cebus_016107496_3127339_3128822	583	881	-602	+	subfamily2_Ceb	2	296	-29	Ta15 derived
	78	2280	6.3	3.7	3.8	45_3_squirrel_NW_003943715.1:24440752445520	684	895	-550	+	AluTa15	41	301	-24
	79	2244	4.5	4.5	0	46_0_C_Cebus_016107498_3348927_3350430	601	888	-615	+	AluTa10	1	301	-24
	80	2094	3.6	7.5	0	46_3_squirrel_NW_003943762.1:797248798669	532	811	-610	+	AluTa10	1	301	-24
	81	2229	5.2	4.5	0	47_0_C_Cebus_016107499_2445886_2447387	601	888	-613	+	AluTa15	1	301	-24
	82	2146	5.6	4.5	0.7	47_3_squirrel_NW_003943646.1:39443933945873	586	875	-605	+	sf46	1	301	-24
	83	2079	4.6	4.2	7.4	48_0_C_Cebus_016107504_274446_275956	601	908	-602	+	AluTa15	3	301	-24
	84	2170	4.6	4.6	0	48_3_squirrel_NW_003943682.1:82118388213335	602	882	-615	+	AluTa15	8	301	-24
	85	2261	1.1	5	0	49_0_C_Cebus_016107315_12294331_12295811	602	882	-598	+	subfamily2_Ceb	2	296	-29	Ta15 derived
	86	2361	2.6	4.2	1.6	49_3_squirrel_NW_003943621.1:45619574563358	596	905	-496	+	sf42	1	301	-24	Ta15 derived
	87	2234	6.2	4.5	0	50_0_C_Cebus_016107315_13838620_13840118	600	887	-611	+	AluTa15	1	301	-24
	88	2080	5.6	4.9	0	50_3_squirrel_NW_003943612.1:98326559834202	608	891	-656	+	AluTa15	1	298	-27
	89	2334	5.2	3.2	2	52_0_C_Cebus_016107514_1470990_1472492	580	913	-589	+	sf46	1	301	-24	Ta15 derived
	90	2193	6.2	4.7	0	52_3_squirrel_NW_003943678.1:50483485049830	582	892	-590	+	sf62	2	301	-24	Ta15 derived
	91	2274	4.2	4.5	0	53_0_C_Cebus_016107520_1318035_1319532	600	887	-610	+	AluTa15	1	301	-24
	92	2183	6.2	6.4	1.7	53_3_squirrel_NW_003943619.1:3091265830914060	508	816	-586	+	sf46	1	301	-24	Ta15 derived
	93	2107	7.6	3.8	0	54_0_C_Cebus_016107522_3581225_3582731	600	888	-618	+	AluTa15	1	300	-25
	94	2130	8.3	3.3	1.7	54_3_squirrel_NW_003943721.1:18009691802494	612	920	-605	+	sf73	1	300	-25	Ta15 derived
	95	2308	4.1	4.4	0.2	55_0_C_Cebus_016107528_324757_326246	582	885	-604	+	AluTa15	2	300	-25
	96	2294	2.9	4.3	1.3	55_3_squirrel_NW_003943619.1:1716209817163600	579	886	-616	+	AluTa15	2	301	-24
	97	2124	4.3	7.9	0	59_0_C_Cebus_016107546_3907307_3908789	600	878	-604	+	AluTa15	1	301	-24
	98	2202	4.9	4.5	0	59_3_squirrel_NW_003943626.1:2329440123295899	599	886	-612	+	AluTa15	1	301	-24
	99	2303	5.7	4.2	0.7	60_0_C_Cebus_016107549_2081138_2082638	576	888	-612	+	AluTa15	1	301	-24
	100	2331	4.8	4.3	0.5	60_3_squirrel_NW_003943754.1:23830122384485	580	892	-581	+	AluTa15	1	301	-24
	101	1896	8.7	6.9	0.3	61_0_C_Cebus_016107555_2953305_2954781	601	877	-599	+	subfamily11_Owl	1	295	-30	Ta10 derived
	102	2146	4.3	6.7	0	61_3_squirrel_NW_003943781.1:205197206686	611	892	-597	+	AluTa15	1	301	-24
	103	2292	3.3	4.3	0.1	62_0_C_Cebus_016107559_963207_964691	664	887	-597	+	AluTa15	2	301	-24
	104	2110	7	4.4	0.4	62_3_squirrel_NW_003943617.1:1364004413641505	574	871	-590	+	AluTa15	1	299	-26
	105	2073	6.3	5.3	0	63_0_C_Cebus_016107560_3166029_3167526	600	883	-614	+	AluTa15	3	301	-24
	106	2135	8	4.5	0	63_3_squirrel_NW_003943683.1:23934222394855	602	888	-545	+	AluTa15	2	301	-24
	107	2115	9.2	3.6	0	64_0_C_Cebus_016107561_935959_937462	601	904	-599	+	AluSx3	1	315	-10
	108	1865	10.6	10.6	0	64_3_squirrel_NW_003943658.1:58282945829781	596	888	-599	+	AluSc8	1	324	-1
	109	2295	3.1	4.5	0	65_0_C_Cebus_016107568_2661109_2662606	600	733	-764	+	sf46	2	148	-177
	110	2291	4.3	4.7	0.3	65_3_squirrel_NW_003943604.1:5176855151770048	582	885	-612	+	sf63	2	301	-24
	111	2175	4.6	7.1	0.4	67_0_C_Cebus_016107575_607236_608725	575	880	-609	+	AluTa15	1	301	-24
	112	2288	4.5	4	0.3	67_3_squirrel_NW_003943639.1:56585965660123	592	898	-629	+	sf47	1	301	-24	Ta15 derived; 1bp
	113	2268	3.1	4.5	0	68_0_C_Cebus_016107580_1844428_1845928	601	887	-613	+	sf82	2	301	-24	Ta15 derived
	114	2267	3.8	4.5	0	68_3_squirrel_NW_003943604.1:1309952413101021	602	888	-609	+	AluTa15	2	301	-24
	115	1966	6.3	5	3.6	69_0_C_Cebus_016107587_1621163_1622669	601	897	-609	+	sf10	1	301	-24	Ta10 derived
	116	2021	8.6	3.4	1.3	69_3_squirrel_NW_003943644.1:1339702013398555	600	894	-641	+	sf69	1	301	-24	Ta10 derived
	117	2301	3.1	4.5	0	70_0_C_Cebus_016107600_1675166_1676702	601	888	-648	+	AluTa15	1	301	-24
	118	2358	2.7	4.5	0	70_3_squirrel_NW_003943715.1:51488225150383	590	892	-669	+	sf52	1	301	-24	Ta15 derived
	119	2319	2.4	4.5	0	71_0_C_Cebus_016107602_608662_610160	600	886	-612	+	sf46	2	301	-24	Ta15 derived
	120	2229	3.4	3.7	3	71_3_squirrel_NW_003943616.1:84485048450026	596	894	-628	+	sf4	1	301	-24	Ta15 derived; major sf in marmoset
	121	2343	4.9	3.9	2.2	72_0_C_Cebus_016107604_236909_238410	600	929	-572	+	sf36	1	301	-24	Ta15 derived
	122	2367	1.7	4.5	0	72_3_squirrel_NW_003943719.1:20715682073066	596	883	-615	+	sf46	1	301	-24	Ta15 derived
	123	2055	9.9	3.2	0.6	73_0_C_Cebus_016107605_1185814_1187322	582	894	-614	+	AluTa7	1	301	-24
	124	1965	11.1	3.8	0.3	73_3_squirrel_NW_003943634.1:73336267335109	579	888	-595	+	AluTa7	1	301	-24
	125	2229	3.9	5.3	0	74_0_C_Cebus_016107610_699780_701278	601	884	-614	+	sf46	3	301	-24	Ta15 derived
	126	2243	5.7	3.9	1.4	74_3_squirrel_NW_003943607.1:5199745751998963	603	909	-597	+	sf82	1	301	-24	Ta15 derived
	127	2142	9	3.1	1.8	76_0_C_Cebus_016107662_1963604_1965113	684	894	-615	+	AluTa15	29	301	-24
	128	2016	7.2	3.3	5	76_3_squirrel_NW_003943703.1:401646403109	612	917	-546	+	AluTa15	1	301	-24
	129	2079	9	3.4	0	77_0_C_Cebus_016107317_7139171_7140657	588	889	-597	+	sf74	1	300	-25	between Sc and Ta7
	130	2136	9.5	2.2	0.6	77_3_squirrel_NW_003943669.1:1121935211220902	655	973	-577	+	AluSc	1	324	-1
	131	2234	3.8	4.1	0.2	78_0_C_Cebus_016107680_1578452_1579949	585	882	-615	+	subfamily24_JB	1	295	-30	Ta15 derived
	132	2056	8.7	4.3	0.3	78_3_squirrel_NW_003943664.1:35970363598509	575	877	-596	+	sf36	2	301	-24	Ta15 derived
	133	2216	2.5	5.5	2.3	79_0_C_Cebus_016107689_2001653_2003161	600	890	-618	+	AluTa15	1	300	-25
	134	2190	6.2	6	1.5	79_3_squirrel_NW_003943620.1:1153557911537068	579	895	-594	+	AluTa15	1	321	-4
	135	2285	5.9	4.3	1.8	81_0_C_Cebus_016107748_66164_67665	601	916	-585	+	AluTa15	1	301	-24
	136	2183	6.6	4.5	0	81_3_squirrel_NW_003943622.1:49027044904027	580	865	-458	+	AluTa15	1	299	-26
	137	2349	3.1	4.3	1.3	82_0_C_Cebus_016107755_133281_134787	601	905	-601	+	sf46	2	301	-24
	138	2212	5.9	4.3	1.4	82_3_squirrel_NW_003943826.1:348870350348	571	885	-593	+	sf46	2	299	-26
	139	2185	6.7	4.5	0.4	83_0_C_Cebus_016107766_1084421_1085928	600	922	-585	+	AluTa15	1	325	0
	140	2273	5.2	4.5	0	83_3_squirrel_NW_003943611.1:3824173938243194	606	893	-562	+	AluTa15	1	301	-24
	141	2376	1.4	4.5	0	86_0_C_Cebus_016107852_1093299_1094795	601	888	-608	+	AluTa15	1	301	-24
	142	2308	3.5	4.5	0	86_3_squirrel_NW_003943651.1:1113974311141240	605	892	-605	+	sf46	1	301	-24
	143	2363	3.4	4.3	0.3	88_0_C_Cebus_016107875_1073997_1075508	582	888	-623	+	AluTa15	1	301	-24
	144	2124	3.5	5.1	3	88_3_squirrel_NW_003943642.1:40098814011374	572	866	-627	+	sf46	1	301	-24
	145	2365	2.9	4.3	0.1	89_0_C_Cebus_016107927_752294_753803	582	888	-621	+	sf46	1	301	-24
	146	2307	5.2	4.4	0.1	89_3_squirrel_NW_003943640.1:27416982743215	577	886	-631	+	sf46	1	301	-24
	147	2201	5.5	3.8	0	90_0_C_Cebus_016107965_663586_665083	601	890	-607	+	AluTa10	1	301	-24
	148	2157	8.8	3.6	0	90_3_squirrel_NW_003943763.1:28785532880079	651	955	-571	+	AluSc	1	316	-9
	149	2220	7.4	4.2	0	94_0_C_Cebus_016107315_12627576_12629086	600	910	-600	+	AluSc	1	324	-1
	150	2109	10.3	4.2	0	94_3_squirrel_NW_003943612.1:86095138611057	604	915	-629	+	AluSc	1	325	0
	151	1965	12.5	4.5	2.7	95_0_C_Cebus_016107317_2210615_2212118	683	903	-600	+	AluSc	38	311	-14
	152	2000	9.7	5	0	95_3_squirrel_NW_003943669.1:65152426516819	681	978	-599	+	AluSc	1	313	-12
	153	2097	6.9	4.1	0.3	96_0_C_Cebus_016107319_5787227_5788729	601	890	-612	+	AluTa7	1	301	-24
	154	2172	6.8	2.7	0	96_3_squirrel_NW_003943630.1:2299697922998482	601	893	-610	+	AluTa7	1	301	-24
	155	2221	7.1	2.9	0.3	97_0_C_Cebus_016107319_6240786_6242295	601	910	-599	+	AluSc	1	318	-7
	156	2128	9.3	2.6	0.6	97_3_squirrel_NW_003943630.1:2255278422554284	601	912	-588	+	AluSc	1	318	-7
	157	2125	7	4.9	0	100_0_C_Cebus_016107323_1910063_1911556	601	887	-606	+	sf10	1	301	-24	Ta10 derived
	158	2028	4.5	3.8	0	100_3_squirrel_NW_003943638.1:1106674311068218	612	876	-599	+	subfamily17_JB	21	295	-30	Ta10 derived
	159	2111	8.8	6.6	0	101_0_C_Cebus_016107323_9950300_9951801	691	901	-600	+	AluSc	1	322	-3
	160	1971	9.5	6.5	1.2	101_3_squirrel_NW_003943652.1:1086397110865470	590	898	-601	+	AluSc	1	325	0
	161	2201	6.5	4.6	0.1	102_0_C_Cebus_016107324_10699585_10701086	574	886	-615	+	AluTa10	1	301	-24
	162	2209	6.5	4	0	102_3_squirrel_NW_003943635.1:1211076912112262	585	884	-609	+	sf52	1	301	-24	Ta15 derived?
	163	1987	12.4	4.5	0	103_0_C_Cebus_016107324_2618936_2620445	590	909	-600	+	AluSc	1	324	-1
	164	1911	15.6	4.5	0.2	103_3_squirrel_NW_003943767.1:10074711008851	556	783	-597	+	AluSc8	38	325	0
	165	2087	3.6	6.9	0	105_0_C_Cebus_016107326_12194162_12195665	600	876	-627	+	subfamily6_Ceb	1	296	-29	Sc derived
	166	2114	8.2	6.2	0	105_3_squirrel_NW_003943707.1:40907354092209	589	892	-582	+	AluSc	1	323	-2
	167	2230	9.4	2.2	0	106_0_C_Cebus_016107326_2642304_2643819	601	918	-597	+	AluSc	1	325	0
	168	2174	10.6	1.6	0	106_3_squirrel_NW_003943664.1:71576017159108	601	920	-587	+	AluSc	1	325	0
	169	2290	3.1	4.9	0	108_0_C_Cebus_016107337_11097744_11099243	601	887	-612	+	AluTa10	1	301	-24
	170	2078	6	6.7	0	108_3_squirrel_NW_003943735.1:30289013030309	501	782	-626	+	AluTa10	1	301	-24
	171	2237	5	4.8	0	109_0_C_Cebus_016107338_11850085_11851576	584	886	-605	+	AluTa10	1	301	-24
	172	2267	5.6	4.5	0	109_3_squirrel_NW_003943610.1:1952610119527602	571	880	-621	+	sf82	1	301	-24	Ta15 derived
	173	2212	8.9	2.9	0	111_0_C_Cebus_016107340_4326048_4327563	601	916	-599	+	AluSc	1	325	0
	174	2148	7.9	3.1	0	111_3_squirrel_NW_003943616.1:2125360721255132	599	888	-637	+	AluTa7	1	299	-26
	175	2032	7.1	6.4	0	112_0_C_Cebus_016107341_4194617_4196109	600	881	-611	+	AluTa10	2	301	-24
	176	2120	6	5	0	112_3_squirrel_NW_003943606.1:3814413138145645	609	891	-623	+	AluTa10	4	300	-25
	177	2043	8.4	4.9	0	113_0_C_Cebus_016107341_4405689_4407192	600	886	-617	+	AluTa10	1	301	-24
	178	2110	5.6	4.9	0	113_3_squirrel_NW_003943606.1:3794211837943642	613	899	-625	+	sf63	1	301	-24	Ta15 derived
	179	2021	9.4	4.6	0	115_0_C_Cebus_016107343_10921125_10922631	601	907	-599	+	AluSc	1	321	-4
	180	2102	9.7	4.8	0	115_3_squirrel_NW_003943612.1:1733859317340121	603	912	-616	+	AluSc	1	325	0
	181	2044	6.8	5.8	0	116_0_C_Cebus_016107343_2094462_2095951	600	893	-596	+	AluSc	1	311	-14
	182	2210	7.8	4.5	0	116_3_squirrel_NW_003943612.1:2618828426189798	605	913	-601	+	AluSc	1	323	-2
	183	2080	7.1	1.9	5.3	117_0_C_Cebus_016107343_9398379_9399894	600	910	-605	+	AluTa7	1	301	-24
	184	2229	7.7	1.9	0.3	117_3_squirrel_NW_003943612.1:1888398918885493	595	907	-597	+	AluSc	1	318	-7
	185	2187	7.2	2.4	0	118_0_C_Cebus_016107345_4597604_4599119	600	892	-623	+	AluTa7	2	301	-24
	186	2046	8.9	2.4	1	118_3_squirrel_NW_003943645.1:1109281511094332	603	896	-621	+	AluTa7	2	299	-26
	187	2178	4.2	4.9	0	119_0_C_Cebus_016107347_82120_83614	600	885	-609	+	AluTa10	1	300	-25
	188	2131	4.9	5.6	0	119_3_squirrel_NW_003943834.1:8339984873	593	877	-597	+	AluTa10	1	301	-24
	189	2227	7	1.6	1.3	120_0_C_Cebus_016107348_1367352_1368868	600	916	-600	+	AluSc	2	319	-6
	190	2206	7.1	3.3	0.3	120_3_squirrel_NW_003943617.1:2770530327706841	706	937	-601	+	AluSc	1	322	-3
	191	2020	7.2	7.2	0	122_0_C_Cebus_016107352_6727635_6729125	600	890	-600	+	AluSc	2	313	-12
	192	1840	8.3	6.2	5.2	122_3_squirrel_NW_003943606.1:5420592254207444	613	918	-604	+	AluSc	2	310	-15
	193	1983	7	6.5	1.3	123_0_C_Cebus_016107353_2887475_2888967	600	899	-593	+	sf10	1	301	-24	Ta10 derived
	194	2314	2.8	4.5	0	123_3_squirrel_NW_003943703.1:72969937298485	599	886	-606	+	sf10	1	301	-24	Ta10 derived
	195	1986	6.8	3.2	0.3	124_0_C_Cebus_016107353_3161022_3162499	601	878	-599	+	AluTa7	2	287	-38
	196	2050	7.9	3.1	0.3	124_3_squirrel_NW_003943703.1:75700967571473	593	884	-493	+	AluTa7	2	301	-24
	197	2027	11.1	2.9	0	126_0_C_Cebus_016107354_10477144_10478630	600	914	-572	+	AluSc	1	324	-1
	198	2142	8	3.5	0	126_3_squirrel_NW_003943604.1:2463830124639785	610	920	-564	+	AluSc	1	322	-3
	199	2069	8.2	3.3	0	128_0_C_Cebus_016107358_1226624_1228128	601	905	-599	+	AluSc	1	315	-10
	200	1914	10.8	7.8	0.3	128_3_squirrel_NW_003943624.1:1287495012876448	604	899	-599	+	AluSc	1	318	-7
	201	2180	5.9	4.9	0	129_0_C_Cebus_016107360_15226351_15227849	601	887	-611	+	sf38	1	301	-24	Ta15 derived
	202	2099	6	6	0	129_3_squirrel_NW_003943674.1:1044591010447380	565	848	-622	+	sf10	1	301	-24	Ta10 derived
	203	2205	4.5	4.9	0	130_0_C_Cebus_016107363_1747211_1748711	600	885	-615	+	AluTa10	1	300	-25
	204	2171	6.9	4.6	1.9	130_3_squirrel_NW_003943730.1:50147035016190	594	906	-581	+	AluTa10	1	300	-25
	205	2159	7.5	4.6	0.1	131_0_C_Cebus_016107365_1826476_1827979	575	886	-617	+	AluTa10	1	301	-24
	206	2202	5.6	4.9	0	131_3_squirrel_NW_003943619.1:21033362104858	604	890	-632	+	AluTa10	1	301	-24
	207	2141	10.5	5	0.1	132_0_C_Cebus_016107365_6709338_6710844	583	906	-600	+	AluSc	1	323	-2
	208	2302	3.5	4.2	0	132_3_squirrel_NW_003943605.1:6287707462878602	600	888	-640	+	sf37	1	301	-24	Ta15 derived
	209	2250	3.8	4.5	0	133_0_C_Cebus_016107365_865380_866891	601	888	-623	+	AluTa15	1	301	-24
	210	2194	3.6	5.4	0	133_3_squirrel_NW_003943619.1:30365503038008	619	898	-560	+	subfamily7_JB	1	295	-30	Ta15 derived
	211	2098	4.6	7.1	0	134_0_C_Cebus_016107327_11701848_11703336	601	881	-607	+	AluTa15	1	301	-24
	212	2283	5	4.4	0.1	134_3_squirrel_NW_003943615.1:2591044025911936	666	891	-605	+	AluTa15	1	301	-24
	213	2134	12.2	5.1	3.3	135_0_C_Cebus_016107366_7927881_7929379	600	1199	-299	+	AluTa10	1	310	-15
	214	2079	4	8.7	0	135_3_squirrel_NW_003943726.1:26983382699838	602	878	-622	+	AluTa10	1	301	-24
	215	2139	7	4.3	0.3	136_0_C_Cebus_016107368_5553195_5554693	601	901	-597	+	AluSc	1	313	-12
	216	2143	7.6	4.6	0	136_3_squirrel_NW_003943702.1:70855427087042	602	903	-597	+	AluSc	1	316	-9
	217	2067	8.6	4.8	1.4	137_0_C_Cebus_016107370_3422197_3423693	600	906	-590	+	AluTa10	1	301	-24
	218	2082	9.1	4.7	0.1	137_3_squirrel_NW_003943620.1:1845892018460408	585	886	-602	+	AluTa10	1	301	-24
	219	2143	9	4.6	1.4	138_0_C_Cebus_016107372_3999605_4001103	586	906	-592	+	AluTa10	1	301	-24
	220	2120	8.4	5.4	0	138_3_squirrel_NW_003943618.1:26535052654928	603	899	-524	+	AluSc	1	313	-12
	221	2088	8.3	5.3	0	139_0_C_Cebus_016107376_11327455_11328955	601	901	-599	+	AluSc	2	318	-7
	222	2081	6.1	5.7	0	139_3_squirrel_NW_003943625.1:54092575410748	602	880	-611	+	subfamily13_Owl	2	296	-29	Sc derived
	223	2110	8.5	4.6	0	140_0_C_Cebus_016107376_567935_569414	600	906	-573	+	AluSc	2	322	-3
	224	2124	10.5	4.6	0	140_3_squirrel_NW_003943643.1:1186609211867567	592	907	-568	+	AluSc8	2	319	-6
	225	2274	6.1	2.2	0	141_0_C_Cebus_016107376_9158248_9159760	601	913	-599	+	AluSc	3	322	-3
	226	2204	5.8	3.2	0.3	141_3_squirrel_NW_003943616.1:3272027832721802	621	931	-593	+	AluSc	1	320	-5
	227	2012	11.3	2.6	0	142_0_C_Cebus_016107379_37193_38702	600	909	-600	+	AluSc	1	318	-7
	228	2165	7.2	2.7	0	142_3_squirrel_NW_003943613.1:36231523624654	600	891	-611	+	AluTa7	1	300	-25
	229	2142	6.2	3.7	1.7	143_0_C_Cebus_016107381_2226486_2227994	600	894	-614	+	sf53	1	301	-24	Ta15 derived
	230	2121	7.3	3.8	0.7	143_3_squirrel_NW_003943604.1:3939069439392183	604	741	-748	+	sf44	2	148	-177	Ta15 derived
	231	2128	9.7	4.3	1.3	144_0_C_Cebus_016107381_4903386_4904872	684	902	-584	+	AluSc8	23	316	-9
	232	2016	5	5.7	0	144_3_squirrel_NW_003943604.1:3668732536688824	607	885	-614	+	subfamily28_JB	1	295	-30	Sc derived
	233	2137	7.7	3.8	0.3	145_0_C_Cebus_016107383_5804912_5806424	601	913	-599	+	AluSc	1	324	-1
	234	2060	8	4.5	0.3	145_3_squirrel_NW_003943657.1:90578749059397	608	919	-604	+	AluSx3	1	325	0
	235	2129	7.3	4.9	0	146_0_C_Cebus_016107383_6562708_6564208	601	887	-613	+	AluTa15	1	301	-24
	236	2172	8.5	4.6	0	146_3_squirrel_NW_003943657.1:83110588312575	617	922	-595	+	AluSc	1	320	-5
	237	2243	2.4	4.9	0	147_0_C_Cebus_016107384_6140302_6141794	600	886	-606	+	AluTa10	1	301	-24
	238	1948	7.5	7.9	0	147_3_squirrel_NW_003943635.1:3907840559	600	878	-603	+	AluTa10	1	301	-24
	239	2029	7.7	4.9	0	149_0_C_Cebus_016107385_5437929_5439437	601	886	-622	+	AluTa10	2	301	-24
	240	2139	6.3	4.9	0	149_3_squirrel_NW_003943642.1:627738629217	568	853	-626	+	AluTa10	2	301	-24
	241	2139	6.5	3.5	0	151_0_C_Cebus_016107389_4017665_4019162	600	889	-608	+	AluTa7	2	301	-24
	242	2268	5.9	3	0	151_3_squirrel_NW_003943605.1:2164935921650856	595	742	-755	+	sf74	1	143	-182	right before Ta7
	243	2131	5.9	3.8	0	152_0_C_Cebus_016107329_9145014_9146517	600	889	-614	+	AluTa10	1	301	-24
	244	2129	6.5	6.2	0.8	152_3_squirrel_NW_003943632.1:1991685519918421	573	885	-681	+	AluTa10	1	301	-24
	245	2198	4.9	5.2	0	153_0_C_Cebus_016107391_3857758_3859257	600	885	-614	+	AluTa10	1	301	-24
	246	2173	4.6	5.3	0	153_3_squirrel_NW_003943605.1:31965263198035	600	881	-628	+	AluTa10	5	301	-24
	247	2126	7.7	4.7	0	154_0_C_Cebus_016107393_6390825_6392324	600	899	-600	+	AluSc	2	315	-10
	248	2271	6.8	4.5	0	154_3_squirrel_NW_003943608.1:31376513139179	599	909	-619	+	AluSc	1	325	0
	249	1842	6.8	9.2	0.2	155_0_C_Cebus_016107397_7376483_7377962	583	870	-609	+	subfamily6_Ceb	1	296	-29	Sc derived
	250	2106	6.8	6.8	0	155_3_squirrel_NW_003943666.1:1302822313029719	601	894	-602	+	AluSc	1	314	-11
	251	2180	6.3	4.6	0.3	156_0_C_Cebus_016107398_3475799_3477308	581	887	-622	+	AluTa10	1	301	-24
	252	2169	7.5	4.7	0.3	156_3_squirrel_NW_003943614.1:2025923320260735	577	883	-619	+	AluTa10	1	301	-24
	253	2021	7.2	2.5	0	157_0_C_Cebus_016107401_4547284_4548780	600	878	-618	+	AluTa7	1	286	-39
	254	2133	8.9	2.4	0	157_3_squirrel_NW_003943671.1:14593651460858	595	887	-606	+	AluTa7	1	300	-25
	255	2063	8	4.9	0	160_0_C_Cebus_016107403_5007663_5009157	600	886	-608	+	sf60	1	301	-24	Ta15 derived
	256	2118	6.3	4.9	0	160_3_squirrel_NW_003943623.1:1340506313406562	611	897	-602	+	AluTa15	1	301	-24
	257	1857	9.1	9.8	0	161_0_C_Cebus_016107403_5422367_5423846	601	886	-593	+	AluSc	1	314	-11
	258	1791	5	14.3	0	161_3_squirrel_NW_003943623.1:1298019712981652	595	852	-603	+	subfamily12_Owl	2	296	-29	Sc derived
	259	2260	6.9	3.7	0.2	162_0_C_Cebus_016107407_3507339_3508853	578	890	-624	+	sf44	2	301	-24
	260	2154	7.7	4.3	0.2	162_3_squirrel_NW_003943704.1:30569803058492	577	886	-626	+	AluTa15	1	301	-24
	261	2015	11.3	5.8	0.2	163_0_C_Cebus_016107407_8529586_8531060	571	906	-568	+	AluSc	1	325	0
	262	2034	10.1	6.2	0.2	163_3_squirrel_NW_003943704.1:79227307924138	661	900	-508	+	AluSc	26	324	-1
	263	2037	8.2	1.9	4.2	164_0_C_Cebus_016107409_161944_163494	601	951	-599	+	AluTa7	1	325	0
	264	2107	11.1	2.7	1.8	164_3_squirrel_NW_003943625.1:499860501366	662	916	-590	+	AluSc	16	318	-7
	265	1987	5.7	3.3	11.7	166_0_C_Cebus_016107413_111388_112922	572	926	-608	+	sf46	1	301	-24
	266	1987	7.7	4.8	4.3	166_3_squirrel_NW_003943611.1:4220492642206451	584	904	-621	+	AluTa10	1	325	0
	267	2213	5.2	4.9	0	167_0_C_Cebus_016107413_1295134_1296638	601	887	-617	+	AluTa10	1	301	-24
	268	2101	8	4.9	0	167_3_squirrel_NW_003943611.1:4100486441006353	599	885	-604	+	AluTa10	1	301	-24
	269	2054	7.5	3.4	0.3	169_0_C_Cebus_016107332_1905059_1906573	601	892	-622	+	AluTa10	1	301	-24
	270	1895	8.9	6.4	0.6	169_3_squirrel_NW_003943637.1:72953497296857	584	885	-623	+	AluTa10	1	300	-25
	271	2301	3.7	2.4	0	170_0_C_Cebus_016107418_6058476_6059985	600	893	-616	+	AluTa7	1	301	-24
	272	2352	6.3	2.2	0	170_3_squirrel_NW_003943604.1:69779136979468	600	917	-638	+	AluSc	1	325	0
	273	2201	8.4	2.3	0	172_0_C_Cebus_016107430_4269021_4270529	601	909	-599	+	AluSc	2	317	-8
	274	2144	7.9	3.1	0	172_3_squirrel_NW_003943648.1:1024200510243336	434	723	-608	+	AluTa7	2	300	-25
	275	2184	6.4	4.7	0.1	173_0_C_Cebus_016107447_1701840_1703335	579	887	-608	+	sf10	1	301	-24
	276	2063	6.1	6.1	0	173_3_squirrel_NW_003943688.1:82176518219134	600	879	-604	+	sf10	5	301	-24
	277	2125	5.9	4.9	0	174_0_C_Cebus_016107455_3858679_3860176	601	887	-610	+	AluTa10	1	301	-24
	278	2226	4.5	4.9	0	174_3_squirrel_NW_003943657.1:677253678750	606	892	-605	+	AluTa10	1	301	-24
	279	2089	9.4	5.4	1.6	175_0_C_Cebus_016107457_3799097_3800590	581	913	-580	+	AluSc	1	311	-14
	280	2004	11.4	5.6	2	175_3_squirrel_NW_003943634.1:1191174311913227	662	917	-567	+	AluSc	1	309	-16
	281	2140	7.6	3.6	0.3	176_0_C_Cebus_016107460_1870400_1871903	601	904	-599	+	AluSc	2	315	-10
	282	2224	7.9	2.9	0.3	176_3_squirrel_NW_003943668.1:61262656127802	605	920	-617	+	AluSc	2	325	0
	283	2058	8.1	4.8	0.2	178_0_C_Cebus_016107466_924835_926317	577	886	-596	+	AluTa10	1	300	-25
	284	2087	8.2	4	0.8	178_3_squirrel_NW_003943687.1:52806755282136	572	886	-575	+	AluTa10	1	301	-24
	285	2164	7.3	4.7	2.2	179_0_C_Cebus_016107467_347948_349438	600	921	-569	+	AluTa10	3	301	-24
	286	2091	8.6	5.3	0.6	179_3_squirrel_NW_003943718.1:38371963838700	606	908	-596	+	AluSc	6	322	-3
	287	2150	6.2	3.7	2	180_0_C_Cebus_016107470_3385998_3387504	600	895	-611	+	sf73	1	301	-24	Ta15 derived?
	288	2060	9.3	3.1	1.9	180_3_squirrel_NW_003943680.1:31658093167318	595	912	-597	+	AluSc	1	322	-3
	289	2117	6.6	4.5	1.3	182_0_C_Cebus_016107334_4767363_4768870	600	890	-617	+	AluTa15	2	301	-24
	290	2227	5.6	4.5	0	182_3_squirrel_NW_003943607.1:4113782241139329	613	899	-608	+	AluTa15	2	301	-24
	291	2234	7.9	2.9	0	183_0_C_Cebus_016107479_447152_448666	600	914	-600	+	AluSc	2	325	0
	292	2224	7.4	2.9	0.3	183_3_squirrel_NW_003943631.1:2063542020636901	598	907	-574	+	AluSc	2	319	-6
	293	2252	4.2	3.6	1.8	184_0_C_Cebus_016107480_2358516_2360020	600	907	-597	+	sf63	2	299	-26	Ta15 derived
	294	2183	6.3	3.7	0	184_3_squirrel_NW_003943626.1:52848045286322	591	885	-633	+	sf36	2	299	-26	Ta15 derived
	295	2043	8.6	3.1	0.3	185_0_C_Cebus_016107483_1749169_1750666	600	890	-607	+	AluTa7	1	299	-26
	296	2020	11.5	2.6	0	185_3_squirrel_NW_003943633.1:71355817137064	579	883	-600	+	AluSc	1	313	-12
	297	2017	10.3	4.5	0	186_0_C_Cebus_016107483_2656489_2657999	600	910	-600	+	AluSq2	1	325	0
	298	2178	4.9	4.9	0	186_3_squirrel_NW_003943633.1:63030956304392	607	893	-404	+	AluTa15	1	301	-24
	299	2246	7.2	2.6	0.1	188_0_C_Cebus_016107493_2353567_2355086	573	893	-626	+	AluTa7	1	301	-24
	300	2316	5.4	2.4	0	188_3_squirrel_NW_003943618.1:2979610329797616	601	894	-619	+	AluTa7	1	301	-24
	301	2219	7.4	4.5	0	189_0_C_Cebus_016107503_16334_17844	600	910	-600	+	AluSc	1	325	0
	302	2067	5.5	8.1	0.6	189_3_squirrel_NW_003943633.1:96556729657177	600	917	-588	+	AluTa15	1	325	0
	303	2067	9.4	6.3	0.3	190_0_C_Cebus_016107505_1688786_1690286	682	901	-599	+	AluSc	27	322	-3
	304	2115	6.7	5.6	0.3	190_3_squirrel_NW_003943802.1:975700977209	681	886	-623	+	AluTa10	15	300	-25
	305	2181	8.3	4.4	0.7	192_0_C_Cebus_016107510_3236126_3237624	569	898	-600	+	AluSc	2	314	-11
	306	2237	5.6	4.7	0	192_3_squirrel_NW_003943604.1:3400843534009972	571	867	-670	+	sf10	1	301	-24
	307	2262	5.6	4.5	0	195_0_C_Cebus_016107336_6251280_6252781	586	887	-614	+	AluTa15	1	301	-24
	308	2134	6.6	4.9	0	195_3_squirrel_NW_003943684.1:85323688533871	593	879	-624	+	AluTa10	1	301	-24
	309	2206	4.9	4.9	0	196_0_C_Cebus_016107527_2550477_2551977	600	884	-616	+	AluTa10	1	299	-26
	310	2185	4.5	4.5	0.3	196_3_squirrel_NW_003943629.1:2413600324137435	532	818	-614	+	AluTa10	1	299	-26
	311	2202	6.2	4.5	0	197_0_C_Cebus_016107336_7339309_7340806	601	888	-609	+	AluTa15	1	301	-24
	312	2126	7.3	4.5	0.3	197_3_squirrel_NW_003943684.1:95812299582730	602	890	-611	+	AluTa15	1	301	-24
	313	2130	5.8	5.2	1.3	198_0_C_Cebus_016107521_2424253_2425751	579	894	-604	+	AluTa10	1	320	-5
	314	1835	5.5	10.7	4.6	198_3_squirrel_NW_003943734.1:47952364796771	588	896	-639	+	AluTa10	1	325	0
	315	2182	6.5	4.8	0	199_0_C_Cebus_016107522_909417_910916	581	887	-612	+	sf10	1	301	-24	Ta10 derived
	316	2097	4.3	7.5	0	199_3_squirrel_NW_003943649.1:1634713716348595	598	877	-581	+	sf69	1	301	-24	Ta10 derived
	317	2234	5.6	4.4	0.1	200_0_C_Cebus_016107526_2460732_2462224	592	887	-605	+	sf69	1	301	-24	Ta10 derived
	318	2171	6.9	4.5	0.3	200_3_squirrel_NW_003943619.1:79743027975787	594	882	-603	+	AluTa10	1	301	-24
	319	2171	5.6	5.2	0	201_0_C_Cebus_016107528_163533_165037	601	886	-618	+	AluTa10	1	301	-24
	320	2098	7.7	4.9	0	201_3_squirrel_NW_003943619.1:1732260417324100	594	880	-616	+	AluTa10	1	301	-24
	321	2152	8.8	3	0	202_0_C_Cebus_016107528_2981286_2982773	588	890	-597	+	AluTa7	1	300	-25
	322	2078	11.2	2.9	0	202_3_squirrel_NW_003943619.1:1451385314515347	596	909	-585	+	AluSc	1	323	-2
	323	2229	4.2	4.9	0	204_0_C_Cebus_016107555_2921875_2923377	601	887	-615	+	AluTa10	1	301	-24
	324	2150	8.8	4.9	0	204_3_squirrel_NW_003943781.1:171870173393	599	906	-617	+	AluSc	1	323	-2
	325	2309	3.1	4.5	0	205_0_C_Cebus_016107338_10968527_10970010	601	888	-595	+	AluTa15	1	301	-24
	326	2196	6.3	4.5	0.1	205_3_squirrel_NW_003943610.1:1860222218603642	580	878	-542	+	AluTa15	1	297	-28
	327	2097	8.9	2.5	2.5	207_0_C_Cebus_016107567_2589865_2591387	600	922	-600	+	AluSc	1	323	-2
	328	2022	9.9	2.4	1	207_3_squirrel_NW_003943646.1:1235824512359757	602	898	-614	+	AluTa7	1	301	-24
	329	2219	9	2.2	0	208_0_C_Cebus_016107568_3059250_3060749	682	895	-604	+	AluTa7	1	301	-24
	330	2169	9.3	1.9	0	208_3_squirrel_NW_003943604.1:5135851751360058	624	936	-605	+	AluSc	1	319	-6
	331	2118	5.7	5	0	209_0_C_Cebus_016107573_1730885_1732383	601	880	-618	+	subfamily23_JB	1	294	-31	Ta10 derived
	332	1977	9	5.5	0.1	209_3_squirrel_NW_003943705.1:762657764150	595	885	-608	+	AluTa10	1	301	-24
	333	2186	7.7	2.9	0	210_0_C_Cebus_016107574_1521506_1523013	601	911	-596	+	AluSc	1	320	-5
	334	2033	9.4	2.9	0	210_3_squirrel_NW_003943609.1:2276270622764204	598	904	-594	+	AluSc	1	316	-9
	335	2265	3.1	4.9	0	211_0_C_Cebus_016107576_5255916_5257428	600	885	-627	+	AluTa10	1	300	-25
	336	2173	4.9	4.9	0	211_3_squirrel_NW_003943696.1:21770802178547	599	885	-582	+	AluTa10	1	301	-24
	337	2230	4.9	4.9	0	212_0_C_Cebus_016107576_624942_626440	601	887	-611	+	AluTa10	1	301	-24
	338	2151	6.3	4.9	0	212_3_squirrel_NW_003943607.1:22651942266737	606	892	-651	+	AluTa15	1	301	-24
	339	2244	4.5	4.9	0	213_0_C_Cebus_016107338_5412790_5414288	601	887	-611	+	AluTa15	1	301	-24
	340	2187	6.3	4.8	0	213_3_squirrel_NW_003943610.1:1302936413030861	584	883	-614	+	AluTa15	1	301	-24
	341	2050	9.2	3.3	0.3	214_0_C_Cebus_016107582_3527994_3529499	600	905	-600	+	AluSc	1	315	-10
	342	2150	8.9	3.1	0.6	214_3_squirrel_NW_003943631.1:1096542710966945	605	921	-597	+	AluSc	1	325	0
	343	2273	2.5	4.6	0	215_0_C_Cebus_016107584_1957778_1959261	600	883	-600	+	AluTa15	1	297	-28
	344	2196	6.4	5	0	215_3_squirrel_NW_003943725.1:16422531643745	601	917	-575	+	AluSq2	2	320	-5
	345	2341	9.2	2.5	4.4	216_0_C_Cebus_016107588_2865762_2867271	601	1048	-461	+	AluSc	1	319	-6
	346	2242	9.1	2.8	5	216_3_squirrel_NW_003943784.1:218733220236	602	914	-589	+	sf74	1	221	-104
	347	2035	8.6	6.2	0	217_0_C_Cebus_016107593_2248375_2249864	600	889	-600	+	AluSc	1	308	-17
	348	1987	10.8	7.2	0	217_3_squirrel_NW_003943620.1:2594586725947341	641	870	-604	+	AluSc	1	315	-10
	349	2087	8.8	5.5	0	219_0_C_Cebus_016107603_3138426_3139933	601	908	-599	+	AluSc	1	325	0
	350	1857	10.7	5.6	0.2	219_3_squirrel_NW_003943605.1:2330079423302302	584	885	-623	+	AluTa10	1	301	-24
	351	2075	8.8	5.2	0	220_0_C_Cebus_016107603_674972_676478	600	906	-600	+	AluSc	1	323	-2
	352	2040	9.5	4.6	0.6	220_3_squirrel_NW_003943661.1:1483538214836878	578	881	-615	+	AluTa10	1	301	-24
	353	2258	7.3	2.5	0.6	221_0_C_Cebus_016107614_426596_428113	601	918	-599	+	AluSc	1	324	-1
	354	2291	7.6	2.5	0.3	221_3_squirrel_NW_003943609.1:3412895934130468	597	914	-595	+	AluSc	1	325	0
	355	2129	6	5.3	0	222_0_C_Cebus_016107623_2284001_2285509	600	884	-624	+	AluTa10	1	300	-25
	356	2113	5.6	5.2	0	222_3_squirrel_NW_003943616.1:1116838011169898	619	904	-614	+	AluTa10	1	301	-24
	357	2254	7.9	2.9	0	224_0_C_Cebus_016107618_1799037_1800549	601	916	-596	+	AluSc	1	325	0
	358	2176	8.3	3.2	0	224_3_squirrel_NW_003943777.1:19196781921183	596	909	-596	+	AluSc	1	324	-1
	359	2006	7.6	7.2	0.6	226_0_C_Cebus_016107636_2230492_2231995	601	904	-599	+	AluSc	1	324	-1
	360	1888	7.1	10.2	0	226_3_squirrel_NW_003943788.1:25053782506833	543	836	-619	+	AluSc	1	324	-1
	361	2103	7.7	4.9	0	227_0_C_Cebus_016107638_460613_462109	600	886	-610	+	AluTa10	1	301	-24
	362	2181	5.9	4.9	0	227_3_squirrel_NW_003943693.1:20403692041852	580	866	-617	+	AluTa10	1	301	-24
	363	2147	7	4.9	0	230_0_C_Cebus_016107655_2174738_2176232	600	886	-608	+	AluTa10	1	301	-24
	364	1882	8.1	10.7	0	230_3_squirrel_NW_003943616.1:2824012328241630	617	888	-619	+	AluTa10	1	301	-24
	365	1962	12.3	3.6	0.2	232_0_C_Cebus_016107669_2355494_2356983	558	889	-600	+	sf74	1	299	-26
	366	2180	6.5	3.1	0	232_3_squirrel_NW_003943788.1:19489981950511	599	888	-625	+	sf74	1	299	-26
	367	2125	6	4.5	3.6	233_0_C_Cebus_016107671_348952_350457	601	912	-593	+	subfamily3_Ceb	2	294	-31	Ta10 derived
	368	2201	3.1	4.5	0	233_3_squirrel_NW_003943780.1:3995641448	599	885	-607	+	AluTa15	2	301	-24
	369	2180	6.5	6.2	0.6	234_0_C_Cebus_016107674_31982_33491	601	908	-601	+	AluSc	1	325	0
	370	2199	6.2	6.2	0.9	234_3_squirrel_NW_003943611.1:1184941211850921	599	907	-602	+	AluSc	1	325	0
	371	2095	3.9	1.7	2.8	235_0_C_Cebus_016107680_1442728_1444238	600	888	-622	+	sf47	1	286	-39	Ta15 derived
	372	2269	5	4.4	0	235_3_squirrel_NW_003943664.1:37206383722159	591	889	-632	+	sf46	1	301	-24	Ta15 derived
	373	2162	6	5.3	0	236_0_C_Cebus_016107693_772194_773700	578	884	-622	+	sf69	1	301	-24	Ta10 derived
	374	2138	6	4.7	0.4	236_3_squirrel_NW_003943710.1:19600711961559	564	873	-615	+	AluTa10	1	300	-25
	375	2245	8	2.9	0	237_0_C_Cebus_016107721_700177_701686	588	912	-597	+	AluSc	1	322	-3
	376	2166	10.3	2.8	0	237_3_squirrel_NW_003943609.1:1311216613113681	609	936	-579	+	AluSc	1	325	0
	377	2182	5.9	5.6	0	239_0_C_Cebus_016107731_855989_857491	601	903	-599	+	AluSc	1	320	-5
	378	2221	3.5	4.9	0	239_3_squirrel_NW_003943607.1:4876408348765584	602	888	-613	+	AluTa15	1	301	-24
	379	2134	7	4.9	0	240_0_C_Cebus_016107735_1164746_1166241	601	887	-608	+	sf10	1	301	-24	Ta10 derived
	380	2124	6.3	5.2	0	240_3_squirrel_NW_003943697.1:335251336762	598	883	-628	+	sf10	1	301	-24	Ta10 derived
	381	1939	9.6	7.6	0	242_0_C_Cebus_016107768_921165_922665	601	901	-599	+	AluSc	1	324	-1
	382	1818	10.3	9	0	242_3_squirrel_NW_003943625.1:22942412295716	604	893	-582	+	AluSc	1	316	-9
	383	2158	6.3	4.9	0	243_0_C_Cebus_016107774_132329_133819	600	886	-604	+	AluTa10	1	301	-24
	384	2028	8.8	5.4	1.9	243_3_squirrel_NW_003943662.1:647102648579	603	915	-562	+	AluTa10	1	301	-24
	385	2097	7	4.9	0	244_0_C_Cebus_016107785_1405925_1407422	601	734	-763	+	sf10	1	148	-177	Ta10 derived
	386	2134	6.6	4.9	0	244_3_squirrel_NW_003943642.1:1698242116983945	620	906	-618	+	sf10	1	301	-24	Ta10 derived
	387	2297	3.5	4.5	0	245_0_C_Cebus_016107342_10279644_10281140	600	887	-609	+	AluTa15	1	301	-24
	388	1943	10.5	5.3	0.1	245_3_squirrel_NW_003943608.1:4006909540070611	569	879	-637	+	AluTa15	1	301	-24
	389	2005	8.7	5.3	0.6	246_0_C_Cebus_016107785_773518_775012	572	884	-610	+	sf39	1	301	-24	Ta10 derived
	390	2054	6.7	6.7	0	246_3_squirrel_NW_003943642.1:1636532816366810	597	878	-604	+	AluTa10	1	301	-24
	391	2133	7.4	4.4	0	247_0_C_Cebus_016107790_1023408_1024911	590	887	-616	+	AluTa10	1	301	-24
	392	2187	7.2	4.4	0	247_3_squirrel_NW_003943658.1:34027543404254	565	868	-632	+	sf38	1	301	-24	Ta15 derived
	393	2056	11.7	3.5	0.1	248_0_C_Cebus_016107829_75572_77075	661	903	-600	+	AluSc	2	315	-10
	394	2089	10.3	4.2	0	248_3_squirrel_NW_003943605.1:1562187515623397	599	909	-613	+	AluSc	2	325	0
	395	2113	8.9	3.1	0	250_0_C_Cebus_016107851_439794_441301	601	892	-615	+	AluTa7	1	301	-24
	396	2274	7.7	2.9	0	250_3_squirrel_NW_003943604.1:81186378120152	613	924	-591	+	AluSc	1	321	-4
	397	2239	5.5	4.7	0	253_0_C_Cebus_016107944_612133_613632	581	887	-612	+	sf10	1	301	-24	Ta10 derived
	398	1977	9.2	4.6	0.3	253_3_squirrel_NW_003943636.1:1806069218062216	589	895	-629	+	sf69	1	301	-24	Ta10 derived
	399	2131	9.6	4.6	0	256_0_C_Cebus_016107986_65415_66914	597	899	-600	+	AluSc	1	317	-8
	400	2022	9.3	4.4	0.2	256_3_squirrel_NW_003943605.1:2715227127153768	582	886	-611	+	sf60	2	301	-24	Ta15 derived?
	401	2102	7	4.9	0	257_0_C_Cebus_016108078_956967_958461	600	886	-608	+	AluTa10	1	301	-24
	402	2194	9.8	4	0.4	257_3_squirrel_NW_003943792.1:645776647276	460	887	-613	+	AluTa10	1	301	-24
	403	2388	2.1	4.5	0	259_0_C_Cebus_016107346_6426018_6427514	600	887	-609	+	AluTa15	1	301	-24
	404	2259	3.9	4.5	0	259_3_squirrel_NW_003943658.1:1507754515079046	603	888	-613	+	AluTa15	1	299	-26
	405	2157	4.3	5.4	0	261_0_C_Cebus_AluSg4_016107601_1502370_1503864	600	879	-615	+	subfamily3_JB	1	295	-30
	406	2059	6.1	5.4	0	261_3_squirrel_NW_003943781.1:10930901094581	599	878	-613	+	subfamily3_JB	1	295	-30
	407	2234	6.8	4.8	0.2	262_0_C_Cebus_AluSg4_016107741_2291216_2292714	583	899	-599	+	AluSg4	2	315	-10
	408	2238	8.2	4.7	0.2	262_3_squirrel_NW_003943604.1:6653011366531632	582	908	-611	+	AluSg4	2	325	0
	409	2123	4.3	5.3	0.3	264_0_C_Cebus_AluSg4_016108052_157382_158879	600	880	-617	+	subfamily3_JB	1	295	-30
	410	2185	6.9	5	0	264_3_squirrel_NW_003943775.1:5847959667	602	904	-284	+	AluSg4	1	318	-7
	411	2223	5.1	4.1	0.2	265_0_C_Cebus_016107349_9536716_9538221	585	888	-617	+	AluTa10	2	301	-24
	412	2197	5.2	3.7	1.2	265_3_squirrel_NW_003943723.1:43177854319287	584	891	-611	+	AluTa10	2	301	-24
	413	2354	1.7	4.5	0	266_0_C_Cebus_016107351_6444556_6446053	600	887	-610	+	AluTa15	1	301	-24
	414	2304	3.5	4.5	0	266_3_squirrel_NW_003943650.1:62299176231404	564	851	-636	+	sf37	1	301	-24	Ta15 derived; major lineage
	415	1990	9.5	5.1	0.4	267_0_C_Cebus_AluSg_016107342_7980846_7982368	575	879	-643	+	subfamily3_JB	2	295	-30
	416	2161	8.8	4.2	0	267_3_squirrel_NW_003943608.1:3781773437819247	612	918	-595	+	AluSc	2	321	-4
	417	2283	4.5	4.5	0	268_0_C_Cebus_016107353_9405563_9407052	600	887	-602	+	AluTa15	1	301	-24
	418	2156	5.3	6	0	268_3_squirrel_NW_003943641.1:1382562313827117	601	884	-610	+	AluTa15	1	301	-24
	419	1795	3.9	17.1	0	270_0_C_Cebus_016107356_2894622_2896096	600	856	-618	+	AluTa15	1	301	-24
	420	2076	5	7.1	0	270_3_squirrel_NW_003943628.1:1136475011366005	355	635	-620	+	AluTa15	1	301	-24
	421	2060	4.8	4.8	0	271_0_C_Cebus_016107357_13328035_13329522	600	872	-615	+	AluTa15	2	287	-38
	422	2248	4.2	4.5	0.3	271_3_squirrel_NW_003943738.1:31986233200127	600	887	-617	+	AluTa15	2	301	-24
	423	2126	7.9	3.1	0	272_0_C_Cebus_AluSg_016107505_2231886_2233391	601	892	-613	+	sf74	1	301	-24	between Sc and Ta7
	424	2134	10	2.9	0	272_3_squirrel_NW_003943710.1:30938463095348	594	902	-600	+	AluSc	1	318	-7
	425	2335	3.7	4.7	0.1	275_0_C_Cebus_016107360_12937117_12938649	577	888	-644	+	AluTa15	1	301	-24
	426	2329	3.1	4.5	0	275_3_squirrel_NW_003943674.1:81552228156745	620	906	-617	+	AluTa15	1	300	-25
	427	2263	4.5	4.3	0	277_0_C_Cebus_016107361_4220269_4221768	583	887	-612	+	AluTa15	1	301	-24
	428	2274	5.2	4.5	0	277_3_squirrel_NW_003943605.1:3152840431529900	598	885	-611	+	AluTa15	1	301	-24
	429	2272	5.6	3.7	1.3	278_0_C_Cebus_016107363_8880618_8882124	576	905	-601	+	sf44	2	299	-26
	430	2169	5.5	4.3	1.6	278_3_squirrel_NW_003943689.1:23623772363893	603	910	-606	+	sf73	1	299	-26
	431	2324	3.4	4.4	0.3	279_0_C_Cebus_016107365_983355_984864	684	889	-620	+	sf46	14	301	-24
	432	2242	6.1	4.4	0	279_3_squirrel_NW_003943619.1:29329322934439	683	889	-618	+	sf46	9	301	-24
	433	2106	9	4.2	0	281_0_C_Cebus_016107367_5492735_5494246	600	911	-600	+	AluSc	1	325	0
	434	1932	12.8	4.2	0	281_3_squirrel_NW_003943635.1:41592784160756	580	891	-587	+	AluSc	1	325	0
	435	2104	7.1	2.5	0	284_0_C_Cebus_016107371_1473935_1475420	600	880	-605	+	AluTa7	1	288	-37
	436	2090	8.2	3.5	0.3	284_3_squirrel_NW_003943735.1:921234922719	672	882	-603	+	AluTa7	1	301	-24
	437	2295	4.3	4.7	1.3	286_0_C_Cebus_AluSp_016107660_2254094_2255593	600	903	-596	+	sf62	2	301	-24	Ta15 derived?
	438	2157	7.7	4.5	0	286_3_squirrel_NW_003943614.1:3934850639350016	601	910	-600	+	AluSc	1	324	-1
	439	2214	4.2	4.5	1.3	288_0_C_Cebus_016107379_7090544_7092055	600	891	-620	+	AluTa15	1	301	-24
	440	2242	3.1	4.9	0	288_3_squirrel_NW_003943617.1:90809699082469	600	886	-614	+	AluTa15	1	301	-24
	441	2211	6.1	3.6	1.2	292_0_C_Cebus_AluSq2_016107418_6265194_6266687	584	891	-602	+	sf82	1	301	-24	Ta15 derived
	442	2142	6.5	3.4	2	292_3_squirrel_NW_003943604.1:71909917192492	600	896	-605	+	sf82	1	301	-24
	443	2208	3.9	6	0	294_0_C_Cebus_AluSq2_016107806_87031_88518	600	883	-604	+	AluTa15	1	301	-24
	444	2069	2.7	2.7	0	294_3_squirrel_NW_003943756.1:12113861212854	602	859	-609	+	AluTa15	1	265	-60	reasonably young
	445	2239	7.2	4.2	1.1	295_0_C_Cebus_AluSq2_016108048_172378_173889	568	887	-624	+	AluTa15	1	301	-24
	446	2181	7.3	5	1.4	295_3_squirrel_NW_003943604.1:7146575871467265	600	904	-603	+	AluTa15	1	301	-24
	447	2355	1.7	4.5	0	300_0_C_Cebus_016107324_7479899_7481409	600	887	-623	+	sf46	1	301	-24	young
	448	2291	3.1	4.5	0	300_3_squirrel_NW_003943635.1:89756078977161	602	889	-665	+	sf46	1	301	-24
	449	2207	4.5	4.8	0.8	302_0_C_Cebus_016107394_1509918_1511418	587	888	-612	+	AluTa15	1	301	-24
	450	2298	3.5	4.5	0	302_3_squirrel_NW_003943612.1:21221182123633	584	871	-644	+	AluTa15	1	301	-24
	451	2033	5.7	7.4	1.7	303_0_C_Cebus_016107347_3540223_3541703	601	884	-596	+	AluTa10	1	300	-25
	452	2103	6.2	3.6	4.7	303_3_squirrel_NW_003943660.1:1207554912077043	597	900	-594	+	AluTa10	1	301	-24
	453	2166	5.2	4.5	0	306_0_C_Cebus_016107380_2461659_2463155	600	886	-610	+	AluTa15	2	301	-24
	454	2077	10.6	4.2	0.1	306_3_squirrel_NW_003943623.1:2471916924720669	643	890	-610	+	AluSc	9	325	0
	455	2288	5.8	4.3	0.1	307_0_C_Cebus_016107399_5901820_5903319	580	887	-612	+	AluTa15	1	301	-24
	456	2283	4.9	4.5	0	307_3_squirrel_NW_003943617.1:3704780237049297	599	886	-609	+	AluTa15	1	301	-24
	457	2362	1.4	4.5	0	309_0_C_Cebus_016107405_4984035_4985566	601	888	-643	+	AluTa15	1	301	-24	young
	458	2303	3.9	4.3	0.3	309_3_squirrel_NW_003943606.1:1877916518780670	580	889	-616	+	sf46	1	301	-24
	459	2256	5.6	4.4	0	311_0_C_Cebus_016107490_3525751_3527250	587	886	-613	+	AluTa15	2	301	-24
	460	2280	5.3	4.4	0	311_3_squirrel_NW_003943610.1:2044876820450263	587	886	-609	+	AluTa15	2	301	-24
	461	2273	4.5	4.5	0	312_0_C_Cebus_016107400_81719_83230	601	888	-623	+	AluTa15	1	301	-24
	462	2287	2.5	4.9	0	312_3_squirrel_NW_003943636.1:431863433369	585	870	-636	+	AluTa15	1	300	-25	reasonably young
	463	1942	5.7	7	5	314_0_C_Cebus_016107514_3297174_3298673	584	895	-604	+	sf44	2	301	-24
	464	2263	5.2	4.5	0	314_3_squirrel_NW_003943678.1:32768913278400	601	888	-621	+	AluTa15	1	301	-24
	465	2102	6.6	4.5	0	315_0_C_Cebus_016107401_5635315_5636824	600	887	-622	+	AluTa15	1	301	-24
	466	2228	3.9	5.2	0	315_3_squirrel_NW_003943685.1:95837289585233	588	873	-632	+	AluTa15	1	301	-24
	467	2349	2.4	4.5	0	317_0_C_Cebus_016107402_6006684_6008186	601	888	-614	+	AluTa15	1	301	-24	young
	468	2337	3.6	4.5	0	317_3_squirrel_NW_003943822.1:494672496177	587	883	-622	+	AluTa15	2	301	-24
	469	2303	3.5	4.5	0	318_0_C_Cebus_016107581_3460996_3462500	601	888	-616	+	sf46	1	301	-24	Ta15 derived
	470	2192	4.8	3.6	2.5	318_3_squirrel_NW_003943616.1:3810254138104078	603	914	-623	+	sf44	1	301	-24	Ta15 derived
	471	2176	4.2	4.4	3	320_0_C_Cebus_016107695_1865438_1866946	600	896	-612	+	AluTa15	1	301	-24
	472	2250	2.5	4.6	0	320_3_squirrel_NW_003943786.1:24804072481909	603	883	-619	+	AluTa15	2	295	-30
	473	2336	3.3	4.4	0.1	322_0_C_Cebus_016107722_1289346_1290853	586	887	-620	+	sf46	1	301	-24
	474	2304	5.4	3.4	0	322_3_squirrel_NW_003943642.1:45306354532160	590	893	-632	+	sf46	1	301	-24
	475	2238	4.5	4.5	0	323_0_C_Cebus_016107730_1456619_1458115	601	888	-608	+	sf46	1	301	-24
	476	2270	4.2	4.5	0	323_3_squirrel_NW_003943770.1:14173311418823	581	868	-624	+	AluTa15	1	301	-24
	477	2210	4.9	4.9	0	325_0_C_Cebus_016108031_51574_53068	600	886	-608	+	AluTa15	1	301	-24
	478	2148	6	4	0.1	325_3_squirrel_NW_003943630.1:1221732212218849	576	879	-648	+	sf86	1	301	-24	Ta15 derived; 1bp
	479	2194	6.6	4.5	0	328_0_C_Cebus_016107408_2200491_2201994	601	888	-615	+	AluTa15	1	301	-24
	480	2203	6.6	4.5	0	328_3_squirrel_NW_003943650.1:1081762910819131	600	886	-616	+	AluTa15	2	301	-24
	481	2187	9.5	4.3	0.5	329_0_C_Cebus_AluSx4_016107395_1338439_1339944	661	910	-595	+	AluSc	10	325	0
	482	2065	7	4.8	1	329_3_squirrel_NW_003943619.1:2583747225838983	600	889	-622	+	AluTa10	1	301	-24
	483	2113	7.7	4.5	0	331_0_C_Cebus_016107413_2664825_2666314	591	886	-603	+	AluTa15	3	301	-24
	484	2139	5.9	4.9	0	331_3_squirrel_NW_003943606.1:4631845546319925	582	867	-603	+	sf44	2	301	-24	Ta15 derived; 1bp
	485	2345	2.4	4.5	0	333_0_C_Cebus_016107416_2354856_2356365	600	887	-622	+	AluTa15	1	301	-24
	486	2201	6.2	2.7	0.1	333_3_squirrel_NW_003943618.1:2664849826650076	594	901	-677	+	sf46	2	301	-24
	487	2009	8.3	4.5	2.2	334_0_C_Cebus_AluSx_016107414_144567_146074	600	907	-600	+	AluSx	1	315	-10
	488	2148	8.6	4.6	0.6	334_3_squirrel_NW_003943655.1:1097486810976355	601	906	-581	+	AluSx	1	318	-7
	489	2282	3.5	4.5	0	335_0_C_Cebus_016107417_1232841_1234334	600	887	-606	+	AluTa15	1	301	-24
	490	2292	4.6	4.3	1.5	335_3_squirrel_NW_003943746.1:38852553886768	607	917	-596	+	sf46	1	301	-24
	491	2316	3.5	4.5	0	336_0_C_Cebus_016107417_6144209_6145708	600	886	-613	+	AluTa15	2	301	-24
	492	2236	6	4.5	0.9	336_3_squirrel_NW_003943616.1:1562680915628372	576	906	-657	+	sf46	1	301	-24
		SW	perc	perc	perc	query	position	in	query		matching	position	in	repeat
		score	div.	del.	ins.	sequence	begin	end	(left)		repeat	begin	end	(left)	Notes
	493	2197	9	4.5	0	7_0_S_Saimiri003943604.1_18605247_18606777	469	888	-642	+	sf46	1	301	-24
	494	2321	5.6	4.8	1.1	7_1_cebus_NW_016107354.1:44535674455129	469	900	-662	+	subfamily2_Ceb	1	296	-29	Ta15 derived
	495	2181	4.3	6.7	0	12_0_S_Saimiri_003943608.1_20077686_20079186	601	882	-618	+	AluTa15	1	301	-24
	496	2203	7.5	4.4	0	12_1_cebus_NW_016107325.1:1001129410012739	548	852	-593	+	AluTa15	1	301	-24
	497	2119	7.4	5.3	0	18_0_S_Saimiri_003943611.1_15990411_15991914	600	884	-619	+	AluTa15	2	301	-24
	498	2282	4.2	4.5	0	18_1_cebus_NW_016107432.1:18702021871666	600	886	-578	+	AluTa15	2	301	-24
	499	2085	6.9	6.1	0	38_0_S_Saimiri_003943619.1_16758635_16760131	586	880	-616	+	AluTa15	3	301	-24
	500	2250	4.2	4.5	0.3	38_1_cebus_NW_016107528.1:729562731089	594	881	-646	+	AluTa15	2	301	-24
	501	2198	6.6	4.5	0	47_0_S_Saimiri_003943623.1_17015877_17017370	601	888	-605	+	AluTa15	1	301	-24
	502	2329	2.8	4.5	0	47_1_cebus_NW_016107656.1:817944819460	606	893	-623	+	AluTa15	1	301	-24
	503	2139	7.7	4.8	0.3	67_0_S_Saimiri003943604.1_39677693_39679194	663	888	-613	+	AluTa10	1	301	-24
	504	2210	3.9	5	0	67_1_cebus_NW_016107381.1:19228211924313	600	880	-611	+	subfamily45_JB	1	295	-30	Ta10 derived
	505	2253	7	2.8	0.3	72_0_S_Saimiri003943605.1_17380771_17382286	600	916	-599	+	AluSc	1	325	0
	506	2129	7.5	3	0	72_1_cebus_NW_016108059.1:298854300345	605	899	-592	+	AluSc	14	317	-8
	507	2099	9.2	2.4	0	86_0_S_Saimiri003943609.1_30246470_30247981	600	892	-619	+	AluTa7	2	301	-24
	508	2223	6.8	2.4	0	86_1_cebus_NW_016107386.1:17424471743981	600	891	-643	+	AluTa7	2	300	-25
	509	2017	9.3	4.7	0.4	87_0_S_Saimiri003943610.1_14496056_14497569	583	884	-629	+	sf10	1	299	-26	Ta10 derived
	510	2074	7.7	4.9	0	87_1_cebus_NW_016107338.1:69009136902443	621	905	-625	+	sf86	1	299	-26	Ta15 derived; 1bp
	511	1905	8.9	7.5	0	88_0_S_Saimiri003943610.1_32256531_32258031	600	879	-621	+	sf10	1	301	-24
	512	2288	3.5	4.9	0	88_1_cebus_NW_016107524.1:21758652177420	642	928	-627	+	sf10	1	301	-24
	513	2128	9.9	3	0.2	89_0_S_Saimiri003943611.1_30811851_30813356	580	891	-614	+	sf74	1	301	-24	between Sc and Ta7
	514	1997	7.9	2.8	6.4	89_1_cebus_NW_016107339.1:1324690413248415	600	923	-588	+	AluSc	1	313	-12
	515	2076	9	3.8	0.3	99_0_S_Saimiri003943613.1_37667476_37668987	601	891	-620	+	AluTa10	1	301	-24
	516	2138	7	4.9	0	99_1_cebus_NW_016107842.1:169446170960	613	899	-615	+	AluTa10	1	301	-24
	517	2142	5.2	5.2	0	101_0_S_Saimiri003943614.1_14733669_14735163	600	885	-609	+	AluTa10	1	301	-24
	518	2353	4.8	4.5	0	101_1_cebus_NW_016107485.1:20466842048241	601	910	-647	+	AluSc	1	324	-1
	519	1992	6.1	7.9	0	115_0_S_Saimiri003943620.1_21325779_21327271	601	879	-613	+	AluTa15	1	301	-24
	520	2071	6.5	6	0.1	115_1_cebus_NW_016107370.1:494100495498	606	929	-469	+	subfamily1_JB	1	324	-1	Ta10 derived; 1bp
	521	1755	5.8	15.8	0	117_0_S_Saimiri003943621.1_29093576_29095053	600	859	-618	+	AluTa10	1	301	-24
	522	2247	3.8	4.9	0	117_1_cebus_NW_016107463.1:21551592156667	611	897	-611	+	AluTa10	1	301	-24
	523	2177	6.8	4.6	1.4	124_0_S_Saimiri003943626.1_13045152_13046648	600	905	-591	+	AluTa10	1	301	-24
	524	2230	5.6	5	0	124_1_cebus_NW_016107336.1:559592561095	585	886	-617	+	AluTa10	2	301	-24
	525	2230	8	1.9	0.9	137_0_S_Saimiri003943638.1_13317875_13319396	590	921	-600	+	AluSc	1	325	0
	526	2223	6.3	2.5	0.6	137_1_cebus_NW_016107323.1:41664544167982	612	930	-598	+	AluSc	1	325	0
	527	2104	6.3	4.9	0	142_0_S_Saimiri_003943605.1_26904196_26905705	600	886	-623	+	sf63	1	301	-24	Ta15 derived; 1bp
	528	2022	6.9	4.4	1.6	142_1_cebus_NW_016107488.1:220490222020	682	935	-595	+	AluTa10	22	325	0
	529	2256	3.1	4.5	0	150_0_S_Saimiri__003943608.1_37508470_37509983	600	887	-626	+	AluTa15	1	301	-24
	530	2125	7	5.2	0	150_1_cebus_NW_016107342.1:76641987665694	608	893	-603	+	AluTa15	1	301	-24
	531	2144	9.2	2	0	162_0_S_Saimiri_003943609.1_28019173_28020691	600	893	-625	+	AluTa7	1	300	-25
	532	2067	7.7	2.2	1	162_1_cebus_NW_016107586.1:21479892149501	614	933	-579	+	AluTa7	1	325	0
	533	1816	14.1	5.7	0.5	168_0_S_Saimiri_003943608.1_15281740_15283239	566	900	-599	+	AluSx	1	319	-6
	534	1812	13	5.8	1.1	168_1_cebus_NW_016107425.1:633227634752	591	915	-610	+	AluSx	1	325	0
	MO	SW	perc	perc	perc	query	position	in	query		matching	position	in	repeat
	N=108	score	div.	del.	ins.	sequence	begin	end	(left)		repeat	begin	end	(left)	Notes
	1	2157	7.9	4.7	0.4	1_0_A_H_Owl_018492112.1_2955565_2957050	577	885	-600	+	sf44	2	301	-24	Ta15 derived; 1bp
	2	2166	5.6	4.5	0	1_2_marmoset_NC_013898.1:26113392612824	592	878	-607	+	AluTa15	1	300	-25
	3	2328	2.1	4.5	0	3_0_A_H_Owl_018502661.1_217907_219408	600	887	-614	+	AluTa15	1	301	-24
	4	2210	2.9	7.5	0	3_2_marmoset_NC_013896.1:183465580183467148	667	946	-622	+	AluTa15	1	301	-24
	5	2052	8.9	4.7	1.3	4_0_A_H_Owl_018494005.1_9263623_9265122	600	905	-594	+	AluTa10	1	301	-24
	6	2095	10.3	4.5	0	4_2_marmoset_NC_013918.1:3083610030837570	599	909	-561	+	AluSc	1	325	0
	7	2100	9.1	2.8	1.2	5_0_A_H_Owl_018496424.1_4359993_4361501	577	908	-600	+	AluSc	1	314	-11
	8	2069	8.3	3	0.1	5_2_marmoset_NC_013910.1:1275606512757535	561	869	-601	+	subfamily8_JB	1	295	-30	Sc derived
	9	2064	9.2	5.3	0.1	6_0_A_H_Owl_018498231.1_2486465_2487958	666	885	-608	+	AluTa10	1	300	-25
	10	2026	7.2	5.2	2.5	6_2_marmoset_NC_013896.1:3968386739685373	602	910	-596	+	sf63	1	301	-24	Ta15 derived
	11	2295	2.1	4.9	0.3	8_0_A_H_Owl_018495964.1_549995_551487	600	887	-605	+	AluTa15	1	301	-24
	12	2337	4.2	4.5	0	8_2_marmoset_NC_013906.1:59658455967341	678	884	-612	+	sf46	1	301	-24	Ta15 derived
	13	2239	4.9	4.2	0	10_0_A_H_Owl_018501149.1_675442_676938	600	887	-609	+	AluTa15	2	301	-24
	14	2043	6	6	0	10_2_marmoset_NC_013913.1:16597751661142	580	862	-505	+	AluTa15	1	300	-25
	15	2052	11.4	4.2	0	12_0_A_H_Owl_018502217.1_2426858_2428358	588	902	-598	+	AluSc8	1	316	-9	In the same location
	16	2081	8.7	4.3	1.5	12_2_marmoset_NC_013900.1:2636553426366585	154	461	-590	+	sf46	1	300	-25	Ta15 derived
	17	2389	1.7	4.5	0	18_0_A_H_Owl_018503629.1_2681472_2682963	601	888	-603	+	AluTa15	1	301	-24
	18	2043	7.7	5.2	0	18_2_marmoset_NC_013906.1:6714425467145754	598	883	-617	+	sf10	1	301	-24	Ta10 derived
	19	2173	5.7	4.3	0.5	19_0_A_H_Owl_018503685.1_78724_80220	681	888	-608	+	sf46	2	301	-24
	20	2227	5	4.4	0.3	19_2_marmoset_NC_013904.1:6623441666235845	522	825	-604	+	sf46	1	301	-24
	21	2239	7.7	1.9	0.3	25_0_A_H_Owl_018504871.1_2637045_2638557	601	913	-599	+	AluSc	1	318	-7
	22	2101	9.3	1.9	2.8	25_2_marmoset_NC_013896.1:6813765968139176	602	923	-594	+	AluSc	1	319	-6
	23	2187	2.1	6.4	0.5	29_0_A_H_Owl_018505794.1_744927_746424	681	883	-614	+	sf46	1	301	-24
	24	2202	5.2	4.8	0.2	29_2_marmoset_NC_013914.1:4332727743328778	582	883	-618	+	sf46	1	299	-26
	25	2252	4.8	3.8	0	31_0_A_H_Owl_018506370.1_11375485_11376998	602	890	-623	+	sf44	2	301	-24	Ta15 derived
	26	2054	12.3	3.8	0.1	31_2_marmoset_NC_013897.1:115756552115758085	582	914	-619	+	AluSc	1	325	0	same location
	27	2196	12.4	3.4	9.7	35_0_A_H_Owl_018486916.1_1684736_1686246	682	1120	-390	+	AluTa15	8	324	-1
	28	2207	11.7	3.5	6.3	35_2_marmoset_NC_013905.1:7709588777097365	591	1086	-392	+	AluTa15	2	324	-1
	29	2050	6.4	6.7	0.3	36_0_A_H_Owl_018508742.1_1238138_1239644	601	883	-623	+	AluTa10	1	301	-24
	30	2164	7.8	3.6	2	36_2_marmoset_NC_013907.1:4130163041303135	725	878	-627	+	sf63	23	299	-26	Ta15 derived
	31	2320	6.5	4.3	0.4	37_0_A_H_Owl_018509335.1_969218_970721	555	886	-617	+	AluTa15	2	301	-24
	32	2268	2.4	4.5	0	37_2_marmoset_NC_013916.1:10063921007886	588	875	-619	+	AluTa15	1	301	-24
	33	2341	2.8	3.4	0	41_0_A_H_Owl_018510559.1_930266_931776	601	891	-619	+	sf73	1	301	-24	Ta15 derived; 1bp
	34	2145	4.9	5.2	0.3	41_2_marmoset_NC_013910.1:2382250223823991	598	883	-606	+	AluTa10	2	301	-24
	35	2205	3.1	3.8	1.3	43_0_A_H_Owl_018510816.1_81318_82823	600	892	-613	+	sf44	2	301	-24	Ta15 derived; 1bp
	36	2339	2.1	3.8	0	43_2_marmoset_NC_013907.1:3138292931384409	578	867	-613	+	AluTa15	1	301	-24
	37	2213	7.7	2.6	0	50_0_A_H_Owl_018513582.1_1937898_1939409	684	912	-599	+	AluSc	1	320	-5
	38	2118	8.5	2.7	0.1	50_2_marmoset_NC_013905.1:8815263988154151	584	892	-620	+	AluTa7	1	299	-26
	39	2313	3.5	4.5	0.3	51_0_A_H_Owl_018514330.1_1900697_1902198	600	888	-613	+	AluTa15	1	301	-24
	40	2241	5.9	4.4	0.1	51_2_marmoset_NC_013900.1:148597983148599494	590	894	-617	+	sf46	1	301	-24	Ta15 derived
	41	2341	1.4	4.1	0.3	52_0_A_H_Owl_018514330.1_4800861_4802364	601	890	-613	+	sf46	1	301	-24	Ta15 derived
	42	2056	6.7	5.6	0.3	52_2_marmoset_NC_013900.1:145562981145564499	598	883	-635	+	AluTa10	1	301	-24
	43	2410	0.7	4.5	0	53_0_A_H_Owl_018487698.1_19618_21113	600	887	-608	+	AluTa15	1	301	-24
	44	2257	6.3	4.4	0	53_2_marmoset_NC_013903.1:7106733371068810	589	885	-592	+	sf46	1	301	-24	Ta15 derived
	45	2183	4.2	5.6	0	55_0_A_H_Owl_018486322.1_356147_357647	601	885	-615	+	AluTa10	1	301	-24
	46	2178	5.6	4.9	0	55_2_marmoset_NC_013910.1:1045507810456558	590	876	-604	+	AluTa10	1	301	-24
	47	2213	2.8	6.4	0	57_0_A_H_Owl_018487734.1_6763801_6765293	601	883	-609	+	sf46	1	301	-24	Ta15 derived
	48	2317	3.6	4.3	1.3	57_2_marmoset_NC_013903.1:8611920286120703	598	903	-598	+	sf42	1	301	-24	Ta15 derived
	49	2175	8.9	2.9	0	60_0_A_H_Owl_018488552.1_422147_423658	582	914	-597	+	AluSc	1	324	-1
	50	2142	8.2	3	0	60_2_marmoset_NC_013900.1:7110498971106408	600	903	-516	+	AluSc	1	313	-12
	51	2150	7.6	4.6	0	61_0_A_H_Owl_018488791.1_827980_829482	600	902	-600	+	AluSc8	2	318	-7
	52	2043	6.1	5.3	0	61_2_marmoset_NC_013900.1:136916926136918399	591	878	-595	+	subfamily28_JB	2	295	-30	Sc derived
	53	2112	4.9	4.8	0.7	62_0_A_H_Owl_018488858.1_11287566_11289054	600	888	-600	+	sf69	1	301	-24	Ta10 derived
	54	1938	8.4	5.6	0.7	62_2_marmoset_NC_013906.1:9936856699370062	613	899	-597	+	AluTa10	1	301	-24
	55	2180	4.9	4.9	0	63_0_A_H_Owl_018489399.1_15794319_15795822	600	886	-617	+	AluTa10	1	301	-24
	56	2054	9.6	5.3	0.4	63_2_marmoset_NC_013901.1:129012652129014160	583	885	-623	+	AluTa10	1	301	-24
	57	2182	6.4	4.8	0	64_0_A_H_Owl_018489399.1_18207351_18208856	589	887	-618	+	AluTa10	1	301	-24
	58	1932	10.2	6.1	0.5	64_2_marmoset_NC_013901.1:126555409126556884	567	875	-600	+	AluTa10	1	301	-24
	59	1973	8.6	4	6	66_0_A_H_Owl_018490217.1_835553_837073	600	920	-600	+	AluSc8	1	315	-10
	60	1889	12	4.2	2.2	66_2_marmoset_NC_013898.1:180237918180239424	601	908	-598	+	AluSc	1	314	-11
	61	2164	6.2	4.2	0	67_0_A_H_Owl_018490363.1_141122_142623	600	888	-613	+	AluTa7	1	301	-24
	62	2285	4.7	3.4	0.3	67_2_marmoset_NC_013912.1:88538648855370	596	900	-606	+	AluTa15	1	301	-24
	63	2297	7.5	1.9	0.3	70_0_A_H_Owl_018492229.1_7766947_7768465	601	919	-599	+	AluSc	2	325	0
	64	2265	6.9	2.1	0	70_2_marmoset_NC_013903.1:3353285033534365	604	894	-621	+	AluTa7	5	301	-24
	65	2214	4.2	4.9	0	71_0_A_H_Owl_018493494.1_2924078_2925575	601	887	-610	+	sf10	1	301	-24	Ta10 derived
	66	1881	5.2	5.6	0	71_2_marmoset_NC_013898.1:138548211138549668	598	847	-610	+	AluTa10	37	300	-25
	67	2129	5.9	4.9	0	73_0_A_H_Owl_018498117.1_401975_403469	600	886	-608	+	AluTa7	1	301	-24
	68	2269	5.3	4.1	2.8	73_2_marmoset_NC_013909.1:43950464396569	599	933	-590	+	AluTa10	1	301	-24
	69	2232	6.9	4.3	0	75_0_A_H_Owl_018498341.1_9312125_9313628	600	903	-600	+	AluSc	1	317	-8
	70	2101	9.9	4.3	0.3	75_2_marmoset_NC_013913.1:2470511924706584	600	903	-562	+	AluSc8	1	316	-9
	71	2155	10.4	4.3	1.5	76_0_A_H_Owl_018499018.1_2489369_2490869	683	911	-589	+	AluTa10	40	301	-24
	72	2106	10.1	5.2	0.7	76_2_marmoset_NC_013901.1:104581125104582643	685	888	-630	+	AluTa10	10	301	-24
	73	2074	4.2	7.8	0.6	79_0_A_H_Owl_018499483.1_4778_6279	577	880	-621	+	sf46	1	301	-24
	74	2377	3	4.3	0.1	79_2_marmoset_NC_013896.1:158445864158447349	578	884	-601	+	sf46	1	301	-24
	75	2172	8.7	3.5	0	81_0_A_H_Owl_018499711.1_3539751_3541259	601	912	-596	+	AluSc	1	323	-2
	76	2141	9.2	3.1	0	81_2_marmoset_NC_013897.1:2250980322511309	595	886	-620	+	AluTa7	1	301	-24
	77	1838	13.2	5.4	0	82_0_A_H_Owl_018499828.1_1171224_1172722	588	907	-591	+	AluSc	1	325	0
	78	1595	14.6	4.9	5.8	82_2_marmoset_NC_013907.1:3413864134140157	595	922	-594	+	AluSc	1	325	0
	79	2198	4.4	4.8	0.4	85_0_A_H_Owl_018500622.1_7634821_7636332	589	887	-624	+	AluTa15	1	301	-24
	80	2010	9.3	7.3	0	85_2_marmoset_NC_013915.1:2969227429693728	571	872	-582	+	AluSc	2	325	0
	81	2165	5.3	4.9	0	86_0_A_H_Owl_018500622.1_8117116_8118614	600	884	-614	+	AluTa10	1	299	-26
	82	2051	8	4.9	0	86_2_marmoset_NC_013915.1:3014300830144459	561	847	-604	+	AluTa10	1	301	-24
	83	2171	4.3	5	0	87_0_A_H_Owl_018501528.1_2347262_2348753	601	879	-612	+	subfamily29_Owl	2	294	-31	Ta10 derived
	84	2086	6	5.6	0	87_2_marmoset_NC_013918.1:5762017157621661	602	886	-604	+	sf10	1	301	-24	Ta10 derived
	85	2119	6.9	4.5	0.7	90_0_A_H_Owl_018502612.1_103781_105277	573	887	-609	+	AluTa10	1	301	-24
	86	2032	8.4	4.7	1	90_2_marmoset_NC_013918.1:127088581127090091	574	890	-620	+	AluTa10	1	301	-24
	87	2086	12.6	4.6	0.1	91_0_A_H_Owl_018502852.1_4797309_4798805	551	897	-599	+	AluSc	1	313	-12
	88	1995	8.5	5.5	0	91_2_marmoset_NC_013902.1:151928806151930261	565	857	-598	+	AluSc	1	309	-16
	89	2185	7.2	2.9	0	92_0_A_H_Owl_018503376.1_166061_167567	600	906	-600	+	AluSc	2	317	-8
	90	1986	7.7	3.2	9	92_2_marmoset_NC_013900.1:8939681889398345	598	913	-614	+	AluTa7	3	301	-24
	91	2289	4.4	2.7	0	93_0_A_H_Owl_018503546.1_9390716_9392214	601	893	-605	+	AluTa7	1	301	-24
	92	2004	7.5	2.9	0	93_2_marmoset_NC_013905.1:105151875105153342	595	872	-595	+	AluTa7	1	286	-39
	93	2153	6.3	4.9	0	94_0_A_H_Owl_018503729.1_8223130_8224612	601	884	-598	+	AluTa10	1	298	-27
	94	2093	6.3	5.6	0	94_2_marmoset_NC_013896.1:127279787127281251	596	879	-585	+	AluTa10	1	300	-25
	95	2239	3.1	4.8	0.7	95_0_A_H_Owl_018503948.1_109446_110949	601	889	-614	+	AluTa10	1	301	-24
	96	2332	4.9	4.3	0.4	95_2_marmoset_NC_013902.1:1088108410882575	536	861	-630	+	AluTa15	1	301	-24
	97	2021	9.2	6.1	1.1	96_0_A_H_Owl_018503978.1_464515_466002	686	882	-605	+	AluTa10	21	301	-24
	98	2084	11.2	4.5	0.9	96_2_marmoset_NC_013896.1:3667490136676394	681	893	-600	+	AluSc8	22	310	-15
	99	2074	5.8	6.5	0	97_0_A_H_Owl_018504141.1_4993147_4994637	600	890	-600	+	AluSc	1	310	-15
	100	2078	7.1	6.4	0	97_2_marmoset_NC_013907.1:6382173763823232	600	895	-600	+	AluSc	1	315	-10
	101	2194	5.2	4.9	0	98_0_A_H_Owl_018504142.1_4451550_4453056	600	885	-621	+	AluTa10	1	300	-25
	102	2091	6.6	5.2	0	98_2_marmoset_NC_013911.1:4356389943565390	595	880	-611	+	AluTa10	1	301	-24
	103	1997	7.8	6.7	0.5	100_0_A_H_Owl_018504731.1_417679_419163	578	881	-603	+	sf74	2	301	-24	Between Sc and Ta7
	104	2203	5.1	6.4	0.3	100_2_marmoset_NW_003187086.1:18853382	579	883	-614	+	sf73	1	301	-24	Ta15 derived
	105	1987	8.7	6.5	0	101_0_A_H_Owl_018489828.1_653488_654982	592	882	-612	+	AluTa10	1	301	-24
	106	2044	7.6	3.7	1.3	101_2_marmoset_NC_013910.1:7671761076719111	599	892	-609	+	AluTa10	1	301	-24
	107	2129	7.5	3.1	0.7	102_0_A_H_Owl_018505618.1_2049108_2050617	683	890	-619	+	AluTa7	20	301	-24
	108	2043	8.6	4.1	0.1	102_2_marmoset_NC_013896.1:7904320179044734	676	870	-663	+	AluTa7	1	301	-24
	109	2320	2.8	4.5	0	103_0_A_H_Owl_018490362.1_902041_903538	601	886	-611	+	AluTa15	1	299	-26
	110	2212	4.6	4.3	1.8	103_2_marmoset_NC_013912.1:86281498629660	606	910	-601	+	sf36	2	300	-25	Ta15 derived
	111	2249	6.6	4.9	0	104_0_A_H_Owl_018505794.1_6516797_6518296	575	886	-613	+	AluTa10	1	301	-24
	112	2127	7.3	4.9	0	104_2_marmoset_NC_013914.1:4927898149280471	594	879	-611	+	AluTa10	2	301	-24
	113	2308	5.9	2.9	0	107_0_A_H_Owl_018505940.1_24220335_24221841	601	907	-599	+	AluSc	1	316	-9
	114	2088	6.9	3.9	0.9	107_2_marmoset_NC_013897.1:7457498974576491	604	910	-592	+	AluSc	1	316	-9
	115	2134	7.7	2.6	0.8	108_0_A_H_Owl_018505940.1_9270175_9271682	586	907	-600	+	AluSc	1	314	-11
	116	1994	11.3	2.4	0.1	108_2_marmoset_NC_013897.1:4306818643069694	591	897	-611	+	AluTa7	1	301	-24
	117	1575	10.3	9.7	2.6	109_0_A_H_Owl_018506035.1_1578592_1580091	582	899	-600	+	AluSc	1	321	-4
	118	1974	10	6.7	0	109_2_marmoset_NC_013908.1:99184189919909	601	912	-579	+	AluSc	1	314	-11
	119	1872	6.2	9.8	0.3	110_0_A_H_Owl_018507064.1_246619_248100	601	874	-607	+	AluTa7	2	301	-24
	120	1794	7.7	9.8	0.3	110_2_marmoset_NC_013904.1:6589515765896633	595	868	-608	+	AluTa7	2	301	-24
	121	2110	4.3	5.7	0	112_0_A_H_Owl_018507635.1_8444927_8446426	602	880	-619	+	subfamily13_Owl	2	296	-29	Sc derived
	122	1873	12.7	5.9	0	112_2_marmoset_NC_013898.1:6840306268404584	605	911	-611	+	AluSc	1	325	0
	123	2243	7.1	5.2	0	113_0_A_H_Owl_018507898.1_3812519_3814027	601	909	-599	+	AluSc	1	325	0
	124	2151	7.5	5.5	0	113_2_marmoset_NC_013899.1:130267176130268673	604	911	-586	+	AluSc	1	325	0
	125	2136	7.7	4.7	0	119_0_A_H_Owl_018510514.1_2811767_2813261	600	896	-598	+	AluSc8	1	311	-14
	126	2039	8.8	4.8	0	119_2_marmoset_NC_013902.1:9130029691301788	601	894	-598	+	AluSc8	1	308	-17
	127	2146	8.8	4.6	0	121_0_A_H_Owl_018511953.1_2479056_2480561	601	906	-599	+	AluSc8	1	320	-5
	128	2051	9.4	5.1	0.6	121_2_marmoset_NC_013919.1:21662242167754	593	903	-627	+	AluSc	1	325	0
	129	2201	7.6	2.5	0	124_0_A_H_Owl_018513125.1_603987_605505	601	916	-602	+	AluSc	2	325	0
	130	1999	8.4	5.2	0	124_2_marmoset_NC_013901.1:3755652337558024	601	886	-615	+	AluTa7	1	301	-24
	131	2219	6.7	5.3	0	125_0_A_H_Owl_018514082.1_3682606_3684104	601	899	-599	+	AluSc	1	315	-10	same location
	132	2327	4.2	4.2	0.3	125_2_marmoset_NC_013896.1:9669454196696055	587	901	-613	+	sf4	1	301	-24	Ta15 derived
	133	2069	9.6	3.4	0	126_0_A_H_Owl_018514491.1_2366272_2367776	601	891	-613	+	sf74	1	301	-24	between Sc and Ta7
	134	2212	7.5	2.7	0	126_2_marmoset_NC_013903.1:32342993235787	609	901	-587	+	sf74	1	301	-24	between Sc and Ta7
	135	2165	9.1	4.6	0	127_0_A_H_Owl_018514491.1_2368400_2369910	585	911	-599	+	AluSq	1	325	0
	136	2142	6.2	5.3	0	127_2_marmoset_NC_013903.1:32364073237880	577	878	-595	+	AluTa10	1	301	-24	same location
	137	2074	9.2	4.9	0.9	128_0_A_H_Owl_018514491.1_4489730_4491234	600	907	-597	+	AluSc	1	320	-5
	138	1828	11	9.3	0	128_2_marmoset_NC_013903.1:54437715445238	599	889	-578	+	AluSc	1	318	-7
	139	2147	8.1	4	0	130_0_A_H_Owl_018492360.1_174335_175832	601	898	-599	+	AluSc8	2	311	-14
	140	1994	11.9	4.6	0	130_2_marmoset_NC_013897.1:161149710161151211	599	900	-601	+	AluSc8	2	317	-8
	141	2064	8.4	5	0.3	132_0_A_H_Owl_018491627.1_12683348_12684843	601	898	-597	+	AluSg4	1	312	-13
	142	1921	11.9	5	0.3	132_2_marmoset_NC_013908.1:8686055186862054	600	902	-601	+	AluSg4	1	317	-8
	143	2305	2.8	4.9	0	134_0_A_H_Owl_018493017.1_2999015_3000523	600	886	-622	+	AluTa15	1	301	-24
	144	2123	6.9	4.5	0	134_2_marmoset_NC_013897.1:156465718156467021	569	856	-447	+	AluTa15	1	301	-24
	145	1934	11.4	5	0	135_0_A_H_Owl_018505037.1_1631899_1633397	600	898	-600	+	AluSg4	1	314	-11
	146	1792	12.7	5.5	0	135_2_marmoset_NC_013897.1:5921551259217030	626	916	-602	+	AluSx1	1	307	-18
	147	2119	9.4	4.7	0.7	136_0_A_H_Owl_018506138.1_2421794_2423298	588	905	-599	+	AluSg4	1	319	-6
	148	2025	7.1	5.3	0.3	136_2_marmoset_NC_013903.1:103373634103375132	600	880	-618	+	subfamily3_JB	1	295	-30	Sg derived
	149	2241	4.4	4.8	0	137_0_A_H_Owl_018493257.1_5337698_5339202	587	887	-617	+	sf46	1	301	-24	Ta15 derived
	150	2281	4.1	4.4	0.1	137_2_marmoset_NC_013899.1:7001227070013774	590	890	-614	+	AluTa15	2	301	-24
	151	2284	1.1	5.4	0	138_0_A_H_Owl_018493494.1_877892_879387	602	881	-614	+	subfamily19_Owl	2	296	-29	Ta15 derived
	152	2251	5.7	5	0	138_2_marmoset_NC_013898.1:136366517136368018	581	893	-608	+	sf38	1	300	-25	Ta15 derived
	153	2058	9.2	6.2	0	139_0_A_H_Owl_018486916.1_1117909_1119402	587	894	-599	+	AluSg4	1	312	-13
	154	2035	8.7	6.4	0	139_2_marmoset_NC_013905.1:7652072176522217	602	899	-597	+	AluSg4	1	317	-8
	155	2360	2.4	4.5	0	141_0_A_H_Owl_018494503.1_7744481_7745975	601	888	-606	+	AluTa15	1	301	-24
	156	2143	12.1	4.8	2	141_2_marmoset_NC_013902.1:1014265710143793	271	855	-281	+	sf10	1	301	-24	Ta10 derived
	157	2341	6.1	5	1.5	142_0_A_H_Owl_018495318.1_1473745_1475246	565	906	-595	+	AluTa15	1	301	-24
	158	2428	2.6	3.4	0.1	142_2_marmoset_NC_013906.1:48032344804722	581	885	-603	+	sf46	1	301	-24	Ta15 derived
	159	2197	8.5	4.9	0	143_0_A_H_Owl_018503546.1_8457935_8459440	600	905	-600	+	AluSg	1	321	-4
	160	2096	5.7	4.9	1	143_2_marmoset_NC_013905.1:106117719106119229	599	882	-628	+	subfamily22_Owl	2	296	-29	Sg derived
	161	1998	6	5.6	0	144_0_A_H_Owl_018495580.1_1560870_1562368	600	884	-614	+	sf12	1	301	-24	Sc derived
	162	1790	7	12.6	0.1	144_2_marmoset_NC_013909.1:3151057831512055	586	866	-611	+	sf12	1	301	-24	Sc derived
	163	2299	4.3	5	0.7	145_0_A_H_Owl_018496194.1_7806088_7807597	583	891	-618	+	AluTa15	1	318	-7
	164	2218	8.3	3.9	2	145_2_marmoset_NC_013911.1:7970788379709404	689	915	-606	+	AluTa15	17	301	-24
	165	2260	6.3	4.4	0.2	152_0_A_H_Owl_018498859.1_1582788_1584294	576	886	-620	+	AluTa15	1	300	-25
	166	2239	4.9	4.5	0	152_2_marmoset_NC_013904.1:19822851983779	598	884	-610	+	sf46	1	300	-25	Ta15 derived
	167	2223	5.5	3.8	0	153_0_A_H_Owl_018497893.1_2330630_2332132	600	889	-613	+	AluTa10	1	301	-24
	168	2208	5.5	3.4	0	153_2_marmoset_NC_013907.1:116284465116285954	598	888	-601	+	AluTa10	1	301	-24
	169	2146	7.7	2.6	2.3	155_0_A_H_Owl_018499145.1_4886026_4887530	683	896	-608	+	AluTa10	25	301	-24
	170	2130	7.5	3.5	2.2	155_2_marmoset_NC_013908.1:9657085296572273	536	867	-554	+	AluTa10	1	301	-24
	171	2080	5.9	6	1.8	156_0_A_H_Owl_018510514.1_24243965_24245467	578	889	-613	+	sf10	1	301	-24	Ta10 derived
	172	2148	7.1	4.7	0	156_2_marmoset_NC_013902.1:113460713113462249	605	918	-618	+	sf10	1	301	-24
	173	2221	4.3	4.7	0.4	160_0_A_H_Owl_018514491.1_1168947_1170445	681	886	-612	+	AluTa10	1	301	-24
	174	2015	4.9	5.3	5.3	160_2_marmoset_NC_013903.1:19590411960596	602	902	-653	+	sf46	1	301	-24	Ta15 derived
	175	1841	14.1	4.6	0	162_0_A_H_Owl_018512089.1_168544_170047	601	904	-599	+	AluSx1	1	318	-7
	176	1843	14.5	4.6	0	162_2_marmoset_NC_013918.1:6604484866046347	599	902	-597	+	AluSx1	1	318	-7
	177	2381	0.7	4.2	0	164_0_A_H_Owl_018501278.1_3302428_3303929	601	888	-613	+	sf44	2	301	-24	Ta15 derived
	178	2157	4.9	3.4	1.4	164_2_marmoset_NC_013900.1:150766705150768252	606	917	-630	+	sf36	6	301	-24	Ta15 derived
	179	2317	2.8	4.5	0	165_0_A_H_Owl_018487315.1_13172479_13173978	600	886	-613	+	AluTa15	2	301	-24
	180	2156	7.3	4.6	1.3	165_2_marmoset_NC_013906.1:3142217531423678	606	910	-593	+	AluTa10	1	301	-24
	181	2153	2.9	7.9	0	168_0_A_H_Owl_018491462.1_2453959_2455451	601	879	-613	+	AluTa15	1	301	-24
	182	2238	6.3	4.5	1.6	168_2_marmoset_NC_013902.1:4492598544927480	565	888	-607	+	sf69	1	299	-26	Ta10 derived
	183	2270	4.9	4.5	0	174_0_A_H_Owl_018501822.1_9884120_9885619	601	888	-611	+	AluTa15	1	301	-24
	184	2303	5.5	4.3	0.4	174_2_marmoset_NC_013902.1:7798328777984782	573	887	-608	+	sf46	1	301	-24	Ta15 derived
	185	1886	4	8.6	1	175_0_A_H_Owl_018503038.1_2202830_2204313	600	878	-605	+	AluTa15	2	301	-24
	186	2279	4.2	4.5	1.7	175_2_marmoset_NC_013901.1:2003096820032456	595	898	-590	+	AluTa15	1	295	-30
	187	2246	4.2	4.5	0	178_0_A_H_Owl_018506828.1_17274504_17275993	600	887	-602	+	AluTa15	1	301	-24
	188	2021	5.8	7.5	0	178_2_marmoset_NC_013900.1:3176025231761691	598	875	-563	+	AluTa15	1	299	-26
	189	2296	3.4	2.4	0	182_0_A_H_Owl_018511366.1_27276144_27277641	601	894	-603	+	AluTa7	1	301	-24
	190	2329	4.4	2.4	0	182_2_marmoset_NC_013913.1:3923057239232079	601	894	-613	+	AluTa7	1	301	-24
	191	2212	5.1	4.4	0	33_0_M_H_Marmoset_NC_013912_15709887_15711396	589	888	-621	+	AluTa15	1	301	-24
	192	2211	7.3	4.8	0	33_2_owl_NW_018490398.1:29263182927818	587	905	-595	+	AluSc	1	322	-3	same position
	193	2197	7.9	3.9	2.4	38_0_M_H_Marmoset_NC_013918_117426629_117428130	549	911	-590	+	sf82	1	293	-32	Ta15 derived
	194	2335	2.4	4.5	0	38_2_owl_NW_018505315.1:26212672622724	616	903	-554	+	AluTa15	1	301	-24
	195	2130	6.8	2	1	44_0_M_H_Marmoset_NC_013896_161075547_161077062	600	897	-618	+	AluTa7	1	301	-24
	196	2217	6.8	2.4	0	44_2_owl_NW_018499487.1:15006891502204	598	890	-625	+	AluTa7	2	301	-24
	197	2076	6.7	5.6	0	50_0_M_H_Marmoset_NC_013897_121836842_121838339	600	883	-614	+	AluTa10	2	301	-24
	198	1961	8.1	6.5	0.1	50_2_owl_NW_018506370.1:54491735450658	580	878	-607	+	AluTa10	5	301	-24
	199	2203	5.2	4.8	0.1	56_0_M_H_Marmoset_NC_013898_80299347_80300851	586	887	-617	+	sf53	1	301	-24	Ta15 derived
	200	2254	5.2	4.5	0	56_2_owl_NW_018488030.1:11090161110139	618	905	-218	+	AluTa15	1	301	-24
	201	2043	6.1	5.3	0	60_0_M_H_Marmoset_NC_013900_136916892_136918400	592	879	-629	+	subfamily28_JB	2	295	-30	Sc derived
	202	2150	7.6	4.6	0	60_2_owl_NW_018488791.1:827979829516	601	903	-634	+	AluSc8	2	318	-7
	203	2148	7.1	4.7	0	67_0_M_H_Marmoset_NC_013902_113460712_113462218	574	887	-619	+	sf10	1	301	-24	Ta10 derived
	204	2080	5.9	6	1.8	67_2_owl_NW_018510514.1:2424396424245434	545	856	-614	+	sf10	1	301	-24	Ta10 derived
	205	2238	6.3	4.5	1.6	69_0_M_H_Marmoset_NC_013902_44925971_44927479	579	902	-606	+	sf69	1	299	-26	Ta10 derived
	206	2153	2.9	7.9	0	69_2_owl_NW_018491462.1:24539602455499	649	927	-612	+	AluTa15	1	301	-24
	207	1828	11	9.3	0	73_0_M_H_Marmoset_NC_013903_5443770_5445260	600	890	-600	+	AluSc	1	318	-7
	208	2074	9.2	4.9	0.9	73_2_owl_NW_018514491.1:44897294491256	601	908	-619	+	AluSc	1	320	-5
	209	2046	8.9	4.1	2.5	80_0_M_H_Marmoset_NC_013907_87169748_87171260	560	892	-620	+	sf69	2	301	-24	Ta10 derived
	210	2363	2.4	4.5	0	80_2_owl_NW_018501408.1:50613905062894	652	939	-565	+	AluTa15	1	301	-24
	211	2300	2.8	4.9	0	101_0_M_H_Marmoset_NC_013899_101657645_101659139	601	887	-607	+	AluTa15	1	301	-24
	212	2298	3.5	4.5	0	101_2_owl_NW_018494243.1:1008338410084902	581	868	-650	+	AluTa15	1	301	-24
	213	1868	12.7	4.5	0.3	121_0_M_H_Marmoset_NC_013908_15670632_15672139	600	907	-600	+	AluSx3	1	321	-4
	214	1895	12.8	4.2	0.8	121_2_owl_NW_018506035.1:72107507212275	696	915	-610	+	AluSx3	15	317	-8
	215	2271	6.2	4.2	2.3	122_0_M_H_Marmoset_NC_013911_42590096_42591600	601	923	-581	+	AluTa15	1	301	-24
	216	1956	3.8	6	2.1	122_2_owl_NW_018504142.1:35050633506552	586	857	-632	+	AluTa15	2	301	-24
	MS	SW	perc	perc	perc	query	position	in	query		matching	position	in	repeat
	N=61	score	div.	del.	ins.	sequence	begin	end	(left)		repeat	begin	end	(left)	Notes
	1	2063	3.6	10.5	0.2	3_0_M_H_Marmoset_NC_013905_15933883_15935371	581	870	-618	+	sf37	1	301	-24	Ta15 derived
	2	2252	3.8	3.6	2.9	3_3_squirrel_NW_003943807.1:582430583983	767	922	-631	+	sf66	1	301	-24	Ta15 derived
	3	2214	4.5	4.5	0	4_0_M_H_Marmoset_NC_013906_9482083_9483575	601	888	-604	+	AluTa15	1	301	-24
	4	2331	1.4	4.9	0	4_3_squirrel_NW_003943612.1:2841389328415412	602	888	-631	+	sf63	1	301	-24	Ta15 derived
	5	2306	3.1	4.5	0	13_0_M_H_Marmoset_NC_013901_48256304_48257806	601	888	-614	+	AluTa15	1	301	-24
	6	2254	2.5	4.5	0	13_3_squirrel_NW_003943608.1:1559275615594315	615	900	-659	+	sf36	1	299	-26	Ta15 derived
	7	2225	6.9	4.2	1.6	14_0_M_H_Marmoset_NC_013902_88261677_88263162	584	906	-579	+	sf46	1	299	-26	Ta15 derived
	8	2250	4.3	4.4	0.1	14_3_squirrel_NW_003943607.1:3249642832497701	364	665	-608	+	sf46	2	301	-24	Ta15 derived
	9	2309	5.4	4.2	0.6	28_0_M_H_Marmoset_NC_013903_90022002_90023493	718	888	-603	+	AluTa15	23	301	-24
	10	2256	5.6	4.4	0	28_3_squirrel_NW_003943755.1:16210211622517	578	882	-614	+	sf46	2	301	-24	Ta15 derived
	11	2268	5.2	3.4	0	29_0_M_H_Marmoset_NC_013896_135027500_135029000	600	890	-610	+	AluTa15	1	301	-24
	12	2308	3.1	4.5	0	29_3_squirrel_NW_003943721.1:62548816256390	610	897	-612	+	sf46	1	301	-24	Ta15 derived
	13	2320	4.3	4.4	0.1	31_0_M_H_Marmoset_NC_013896_135312053_135313547	584	887	-607	+	sf46	1	301	-24	Ta15 derived
	14	2228	5	4.4	0.1	31_3_squirrel_NW_003943721.1:65228196524314	587	889	-606	+	sf86	1	301	-24	Ta15 derived
	15	2276	4.1	4.4	0.3	32_0_M_H_Marmoset_NC_013904_27646920_27648418	684	889	-609	+	AluTa15	9	301	-24
	16	2315	1.1	4.2	0	32_3_squirrel_NW_003943749.1:41778384179349	626	908	-603	+	subfamily12_JB	1	295	-30	Ta15 derived
	17	2368	2.4	3.8	0	33_0_M_H_Marmoset_NC_013904_38478385_38479878	600	889	-604	+	AluTa15	1	301	-24
	18	2376	2.4	4.3	1.4	33_3_squirrel_NW_003943715.1:866024867527	597	903	-600	+	sf86	1	301	-24	Ta15 derived
	19	2247	3.5	4.9	0	34_0_M_H_Marmoset_NC_013904_51870791_51872289	600	886	-612	+	AluTa15	1	301	-24
	20	2136	5.1	5	0.3	34_3_squirrel_NW_003943622.1:58163195817797	579	875	-603	+	AluTa15	1	295	-30
	21	2195	5.9	4.5	0	47_0_M_H_Marmoset_NC_013907_91290869_91292380	601	888	-623	+	AluTa15	1	301	-24
	22	2304	3.5	4	0.2	47_3_squirrel_NW_003943609.1:2866688128668352	584	890	-581	+	sf66	1	301	-24	Ta15 derived
	23	2174	6.4	5.1	0.2	53_0_M_H_Marmoset_NC_013909_68918015_68919509	585	885	-609	+	AluTa15	1	301	-24
	24	2284	4.1	4.7	0.2	53_3_squirrel_NW_003943623.1:98624319863943	583	884	-628	+	sf86	1	301	-24	Ta15 derived; 1bp
	25	2234	6.3	4	0.5	54_0_M_H_Marmoset_NC_013896_194047656_194049151	584	890	-605	+	sf62	1	301	-24	Ta15 derived
	26	2357	3.6	4.3	1.7	54_3_squirrel_NW_003943705.1:516753518274	621	935	-586	+	sf46	1	301	-24	Ta15 derived
	27	2139	6.2	4.5	0	57_0_M_H_Marmoset_NC_013896_202864542_202866038	600	887	-609	+	sf46	1	301	-24	Ta15 derived
	28	2262	2.1	4.5	1.7	57_3_squirrel_NW_003943656.1:113123114588	575	866	-599	+	sf46	2	301	-24	Ta15 derived
	29	2115	6.2	4.5	0	59_0_M_H_Marmoset_NC_013896_276635_278137	600	887	-615	+	AluTa15	1	301	-24
	30	2266	3.8	4.5	0	59_3_squirrel_NW_003943646.1:44402424441734	586	873	-619	+	AluTa15	1	301	-24
	31	2215	4.9	4.9	0	60_0_M_H_Marmoset_NC_013911_30799653_30801163	601	886	-624	+	AluTa15	1	300	-25
	32	2226	5.4	5	1.5	60_3_squirrel_NW_003943728.1:55389685540464	675	901	-595	+	sf42	1	301	-24	Ta15 derived
	33	2122	7.9	4.1	0.8	63_0_M_H_Marmoset_NC_013896_45580923_45582412	575	888	-601	+	sf46	1	301	-24	Ta15 derived
	34	2124	3	4.9	0	63_3_squirrel_NW_003943625.1:1686625416867721	598	864	-603	+	AluTa15	22	301	-24	5' truncated 21bp
	35	2288	3.1	4.5	0	66_0_M_H_Marmoset_NC_013913_1233827_1235324	601	735	-762	+	sf46	1	148	-177	Ta15 derived
	36	2318	2.8	4.5	0	66_3_squirrel_NW_003943815.1:174084175571	600	887	-600	+	sf46	1	301	-24	Ta15 derived
	37	2341	3.7	4.3	0.1	70_0_M_H_Marmoset_NC_013913_28885376_28886874	580	887	-611	+	AluTa15	1	301	-24
	38	1327	7	14.1	0	70_3_squirrel_NW_003943617.1:2971921629720661	612	855	-590	+	AluTa15	1	308	-17
	39	2310	3.5	4.4	0	72_0_M_H_Marmoset_NC_013914_48377289_48378791	584	887	-615	+	sf46	1	301	-24	Ta15 derived
	40	2221	3.8	4.5	0	72_3_squirrel_NW_003943738.1:24381732439709	635	922	-614	+	AluTa15	1	301	-24
	41	2072	7.6	4.6	0.1	74_0_M_H_Marmoset_NC_013915_13066695_13068190	583	887	-608	+	sf46	1	301	-24	Ta15 derived
	42	2295	5.6	4.4	2	74_3_squirrel_NW_003943687.1:296045297571	567	909	-617	+	sf46	2	300	-25	Ta15 derived
	43	2258	5.3	4.6	0	75_0_M_H_Marmoset_NC_013916_21967467_21968960	587	888	-605	+	sf46	1	301	-24	Ta15 derived
	44	2322	4.9	4.3	1.4	75_3_squirrel_NW_003943667.1:50616465063111	578	897	-568	+	sf46	2	301	-24	Ta15 derived
	45	2141	6.6	4.5	0	83_0_M_H_Marmoset_NC_013896_97136170_97137675	601	888	-617	+	AluTa15	1	301	-24
	46	2283	3.1	4.5	0	83_3_squirrel_NW_003943680.1:23577212359282	664	950	-611	+	AluTa15	2	301	-24
	47	2080	8.4	5	0.5	90_0_M_H_Marmoset_NC_013899_116226344_116227852	569	886	-622	+	sf10	1	301	-24	Ta10 derived
	48	2305	4.8	4.2	0	90_3_squirrel_NW_003943707.1:39017213903250	586	891	-638	+	sf46	1	301	-24	Ta15 derived
	49	2162	5.9	4.9	0.7	91_0_M_H_Marmoset_NC_013899_53682490_53683999	601	888	-621	+	AluTa10	2	301	-24
	50	2348	2.8	4.5	0	91_3_squirrel_NW_003943611.1:3049499730496509	605	892	-620	+	sf46	1	301	-24	Ta15 derived
	51	2260	5.1	4.9	0.2	92_0_M_H_Marmoset_NC_013899_90117064_90118573	573	887	-622	+	sf38	1	301	-24	Ta15 derived
	52	2325	6.1	4.2	0.4	92_3_squirrel_NW_003943611.1:1137802911379545	690	894	-622	+	AluTa15	38	301	-24
	53	2018	7.8	5.4	0	95_0_M_H_Marmoset_NC_013901_132685131_132686624	601	894	-599	+	AluSc	1	310	-15
	54	2161	7.8	2.9	0	95_3_squirrel_NW_003943618.1:1346824213469748	594	899	-607	+	AluSc	1	315	-10
	55	2108	8.9	3.4	0	97_0_M_H_Marmoset_NC_013904_58140868_58142367	601	891	-608	+	AluTa7	1	301	-24
	56	1974	11.3	3.4	0	97_3_squirrel_NW_003943673.1:87693468770424	606	896	-182	+	AluTa7	1	301	-24
	57	2290	3.4	5.4	0.1	98_0_M_H_Marmoset_NC_013904_60300071_60301563	586	885	-607	+	sf46	1	301	-24	Ta15 derived
	58	2247	6.2	4.4	0.3	98_3_squirrel_NW_003943629.1:25175572519060	563	886	-617	+	sf46	1	301	-24	Ta15 derived
	59	2266	5.4	4.6	0	104_0_M_H_Marmoset_NC_013906_17945638_17947131	583	886	-607	+	sf10	1	301	-24	Ta10 derived
	60	2153	6.2	7.1	1.4	104_3_squirrel_NW_003943612.1:2027915420280642	597	897	-591	+	AluTa15	1	301	-24
	61	2197	6.4	4.7	0.1	105_0_M_H_Marmoset_NC_013906_54356768_54358273	581	887	-618	+	sf10	1	301	-24	Ta10 derived
	62	2240	3.8	4.5	0	105_3_squirrel_NW_003943673.1:60174536018989	593	880	-656	+	sf37	1	301	-24	Ta15 derived
	63	2081	6.8	6.4	0.1	106_0_M_H_Marmoset_NC_013906_60666671_60668157	582	882	-604	+	sf61	1	301	-24	Ta10 derived
	64	2214	3.2	7.7	0	106_3_squirrel_NW_003943673.1:123737125226	582	877	-612	+	sf62	1	301	-24	Ta15 derived
	65	2102	5.7	6	0	110_0_M_H_Marmoset_NC_013909_33697774_33699278	664	876	-628	+	subfamily31_JB	1	294	-31	Ta10 derived
	66	2341	1.4	4.5	0	110_3_squirrel_NW_003943893.1:6675268237	575	862	-623	+	AluTa15	1	301	-24
	67	2238	7	4.5	0.2	111_0_M_H_Marmoset_NC_013897_95913802_95915303	683	887	-614	+	sf85	23	301	-24	Ta15 derived
	68	2224	3.2	4.3	0	111_3_squirrel_NW_003943605.1:2991809229919603	608	889	-622	+	subfamily36_JB	2	295	-30	Ta15 derived
	69	2292	5.4	3.7	0.6	113_0_M_H_Marmoset_NC_013910_3439624_3441121	664	891	-606	+	sf73	1	301	-24	Ta15 derived; 1bp
	70	2228	4.7	4.6	1.5	113_3_squirrel_NW_003943624.1:31579223159453	600	907	-624	+	AluTa15	1	301	-24
	71	2249	6.8	4.4	2.5	115_0_M_H_Marmoset_NC_013911_96623825_96625321	601	928	-568	+	AluTa10	2	301	-24
	72	2269	6.5	3.3	2.5	115_3_squirrel_NW_003943776.1:28793732880870	592	923	-574	+	AluTa15	2	301	-24
	73	1836	6.5	12.4	0.6	117_0_M_H_Marmoset_NC_013914_14808720_14810203	681	877	-606	+	sf38	1	299	-26	Ta15 derived
	74	2268	4.8	4.2	0.5	117_3_squirrel_NW_003943641.1:1569734715698873	685	892	-634	+	sf46	14	301	-24	Ta15 derived
	75	2287	3.8	4.5	0	125_0_M_H_Marmoset_NC_013899_133074408_133075915	601	888	-619	+	sf46	1	301	-24	Ta15 derived
	76	2317	4	4	0.1	125_3_squirrel_NW_003943653.1:1209413712095636	678	882	-617	+	AluTa15	26	301	-24
	77	2201	4.5	4.2	0	126_0_M_H_Marmoset_NC_013899_14980029_14981529	601	889	-611	+	sf36	1	301	-24	Ta15 derived
	78	2330	2.1	4.2	0	126_3_squirrel_NW_003943626.1:1283740012838903	591	879	-624	+	sf86	1	301	-24	Ta15 derived; 1bp
	79	2311	2.8	4.4	0.1	127_0_M_H_Marmoset_NC_013899_2971580_2973082	587	887	-615	+	AluTa15	1	301	-24
	80	2235	6.1	3.3	1.8	127_3_squirrel_NW_003943626.1:12325091234011	600	911	-591	+	sf73	1	301	-24	Ta15 derived; 1bp
	81	2323	2.8	4.5	0	128_0_M_H_Marmoset_NC_013899_36524998_36526499	600	887	-614	+	AluTa15	1	301	-24
	82	2231	4.4	4.3	1.9	128_3_squirrel_NW_003943611.1:3345542233456910	586	895	-593	+	sf38	2	297	-28	Ta15 derived
	83	2282	3.1	4.5	0	135_0_M_H_Marmoset_NC_013899_97434993_97436483	601	888	-602	+	sf36	1	301	-24	Ta15 derived
	84	2283	3.5	4.5	0	135_3_squirrel_NW_003943611.1:44306174432059	593	880	-562	+	sf46	1	301	-24	Ta15 derived
	85	1850	5.9	10.7	3	147_0_M_H_Marmoset_NC_013911_49762022_49763507	601	880	-605	+	sf10	1	301	-24	Ta10 derived
	86	2209	4.5	5.2	0	147_3_squirrel_NW_003943757.1:161228162716	582	867	-621	+	sf46	1	301	-24	Ta15 derived
	87	2169	12.2	4.5	1.7	151_0_M_H_Marmoset_NC_013900_82300707_82302203	301	887	-609	+	sf46	1	301	-24	Ta15 derived
	88	2297	9.8	5.3	4.9	151_3_squirrel_NW_003943763.1:23124422313967	439	883	-642	+	sf46	2	301	-24	Ta15 derived
	89	2171	5.6	5.4	1.5	152_0_M_H_Marmoset_NC_013916_43105772_43107271	600	902	-597	+	sf36	1	300	-25	Ta15 derived
	90	2220	3.4	7.1	0.1	152_3_squirrel_NW_003943628.1:53205495322033	579	878	-606	+	sf46	1	301	-24	Ta15 derived
	91	2210	3.5	4.5	0	155_0_M_H_Marmoset_NC_013901_104719107_104720609	600	887	-615	+	sf51	1	301	-24	Ta15 derived
	92	2264	2.5	4.6	0	155_3_squirrel_NW_003943739.1:32429253244420	599	880	-615	+	subfamily4_JB	1	295	-30	Ta15 derived
		SW	perc	perc	perc	query	position	in	query		matching	position	in	repeat
		score	div.	del.	ins.	sequence	begin	end	(left)		repeat	begin	end	(left)	Notes
	93	2310	5.6	4.3	0.2	5_0_S_H_Saimiri003943611.1_12110865_12112359	681	887	-607	+	sf46	1	301	-24	Ta15 derived
	94	2196	6.8	4.3	1.7	5_2_marmoset_NC_013899.1:8934423489345602	412	718	-650	+	sf37	2	299	-26	Ta15 derived
	95	2322	4.1	4.7	0	12_0_S_H_Saimiri003943604.1_3820700_3822197	578	886	-611	+	sf46	2	301	-24	Ta15 derived
	96	2172	5.8	4.4	2.9	12_2_marmoset_NC_013900.1:141359329141360838	599	913	-596	+	sf69	1	301	-24	Ta10 derived
	97	2247	4.6	4.4	0.2	25_0_S_H_Saimiri003943624.1_1067614_1069110	585	887	-609	+	sf46	2	301	-24	Ta15 derived
	98	2273	3.8	4.5	0	25_2_marmoset_NC_013910.1:11698631171271	512	799	-609	+	AluTa15	1	301	-24
	99	2292	2.8	4.5	0	29_0_S_H_Saimiri003943628.1_22111942_22113441	600	887	-612	+	AluTa15	1	301	-24
	100	2046	4.2	5	0	29_2_marmoset_NC_013898.1:6522597465227431	592	852	-605	+	AluTa15	28	301	-24
	101	2287	4	4.7	0	47_0_S_H_Saimiri003943605.1_37689827_37691321	579	886	-608	+	sf82	2	301	-24	Ta15 derived
	102	2082	2.6	5.3	0	47_2_marmoset_NC_013897.1:104131052104132533	598	861	-620	+	sf44	24	301	-24	Ta15 derived; 1 bp
	103	2108	4.6	7.5	0	53_0_S_H_Saimiri__003943619.1_7921717_7923202	600	879	-606	+	sf46	1	301	-24	Ta15 derived
	104	2227	5.5	4.7	0.3	53_2_marmoset_NC_013897.1:142586682142588167	584	887	-598	+	sf38	1	301	-24	Ta15 derived
	105	2019	10.7	3.4	0	54_0_S_H_Saimiri__003943622.1_11717221_11718713	601	891	-601	+	AluTa7	1	301	-24
	106	2108	8.9	3.4	0	54_2_marmoset_NC_013904.1:5814099758142365	599	889	-479	+	AluTa7	1	301	-24
	107	1861	12.9	4.7	0	62_0_S_H_Saimiri_003943613.1_23676986_23678491	589	910	-595	+	AluSg7	1	325	0
	108	1903	11.8	6.2	0	62_2_marmoset_NC_013918.1:3626152636263004	629	954	-524	+	AluSg7	1	322	-3
	109	2126	6.9	5.1	0.1	64_0_S_H_Saimiri003943607.1_33987186_33988680	575	885	-609	+	sf46	1	301	-24	Ta15 derived
	110	2240	3.5	4.5	0	64_2_marmoset_NC_013902.1:8666341986664842	567	854	-569	+	AluTa15	1	301	-24
	111	1806	9.8	10.2	2.2	67_0_S_H_Saimiri_003943618.1_26731248_26732737	600	892	-597	+	AluSp	2	317	-8
	112	1638	11.4	11.5	2.2	67_2_marmoset_NC_013901.1:118401109118402602	602	889	-604	+	AluSp	2	315	-10
	113	2207	6.3	4.3	0.3	71_0_S_H_Saimiri003943608.1_25396828_25398336	681	887	-621	+	sf46	1	301	-24	Ta15 derived
	114	2130	3.7	4.8	0	71_2_marmoset_NC_013901.1:5870971858711174	581	848	-608	+	AluTa15	21	301	-24
	115	2192	4.9	5.2	0	75_0_S_H_Saimiri003943609.1_25928327_25929834	600	885	-622	+	AluTa15	1	301	-24
	116	2011	3.5	5.1	0	75_2_marmoset_NC_013907.1:9413960894141060	592	845	-607	+	AluTa15	35	301	-24
	117	2293	2.7	3.9	1.9	82_0_S_H_Saimiri003943621.1_6120712_6122209	601	907	-590	+	subfamily5_JB	2	295	-30	Ta15 derived
	118	2273	5.5	4.3	1.6	82_2_marmoset_NC_013910.1:1897376918975098	598	909	-420	+	sf37	1	301	-24	Ta15 derived
	119	1779	16.8	3.3	0	88_0_S_H_Saimiri_003943630.1_17427105_17428607	601	903	-599	+	AluSz	1	313	-12
	120	1888	14.1	3.6	0.9	88_2_marmoset_NC_013898.1:4645837946459868	598	904	-585	+	AluSz	1	315	-10
	121	1658	14.1	5.7	0.1	89_0_S_H_Saimiri_003943604.1_63326575_63328056	585	881	-600	+	sf75	1	299	-26	Sx derived
	122	1680	14.6	4.4	0	89_2_marmoset_NW_003187401.1:39435417	589	882	-592	+	AluSz	1	307	-18
	MS	SW	perc	perc	perc	query	position	in	query		matching	position	in	repeat
	N=50	score	div.	del.	ins.	sequence	begin	end	(left)		repeat	begin	end	(left)	Notes
	1	2268	2.1	5.6	0.7	1_0_A_HOwl__018507412.1_3069081_3070584__	601	887	-616	+	AluTa15	1	301	-24
	2	2191	2.9	7.5	0	1_3_squirrel_NW_003943635.1:2125121421252716	605	884	-618	+	sf63	1	301	-24	Ta15 derived
	3	2358	4.9	4.6	0.3	5_0_A_HOwl__018506919.1_4358935_4360447_	683	888	-624	+	AluTa15	39	301	-24
	4	2284	4.8	4.3	0	5_3_squirrel_NW_003943608.1:2763887227640365	567	883	-610	+	sf46	1	301	-24	Ta15 derived
	5	2360	1.7	4.5	0	6_0_A_HOwl__018509651.1_1296049_1297545_	600	886	-610	+	AluTa15	2	301	-24
	6	2299	3.6	4.8	0.2	6_3_squirrel_NW_003943698.1:77612357762465	318	617	-613	+	sf44	1	301	-24	Ta15 derived
	7	2316	4.1	4.2	0	10_0_A_HOwl__018513140.1_3099742_3101255__	586	889	-624	+	sf46	1	301	-24	Ta15 derived
	8	2353	3	4.5	0.1	10_3_squirrel_NW_003943608.1:1410912214110632	583	887	-623	+	sf46	1	301	-24	Ta15 derived
	9	2253	4.8	5.1	0	11_0_A_HOwl__018487996.1_14878092_14879599__	588	886	-621	+	sf46	1	301	-24	Ta15 derived
	10	2155	8.4	4.5	0	11_3_squirrel_NW_003943616.1:3276665132768133	590	899	-583	+	AluSc	1	324	-1
	11	2231	4.5	4.9	0	12_0_A_HOwl__018503652.1_7361891_7363382__	601	887	-604	+	AluTa15	1	301	-24
	12	2266	3.5	4.5	0	12_3_squirrel_NW_003943660.1:21782032179712	602	888	-621	+	sf52	2	301	-24	Ta15 derived
	13	1772	9.4	6.5	2.9	16_0_A_HOwl_Y_018489839.1_2661117_2662607__	455	883	-607	+	sf73	1	301	-24	Ta15 derived; 1bp
	14	2259	4.3	4.5	0.3	16_3_squirrel_NW_003943716.1:72350927236588	595	915	-581	+	AluTa15	2	325	0
	15	2323	0	5.3	0	19_0_A_HOwl__018502733.1_2280251_2281756_	600	880	-625	+	subfamily9_Owl	1	296	-29	Ta15 derived	very young owl sf
	16	2318	3.9	4.2	1.4	19_3_squirrel_NW_003943710.1:22137592215268	598	915	-594	+	sf46	2	301	-24	Ta15 derived
	17	2247	3.8	4.5	0	21_0_A_HOwl__018503038.1_11801023_11802520_	600	887	-610	+	AluTa15	1	301	-24
	18	2202	7.5	4.2	1.4	21_3_squirrel_NW_003943607.1:4344633043447795	572	893	-572	+	sf46	1	301	-24	Ta15 derived
	19	2293	6.6	5.4	0.1	23_0_A_HOwl__018503519.1_17801313_17802819_	664	884	-622	+	sf46	17	301	-24	Ta15 derived
	20	2315	2.8	4.2	0	23_3_squirrel_NW_003943614.1:74885627490066	597	885	-619	+	sf46	1	301	-24	Ta15 derived
	21	2350	2.4	4.5	0	28_0_A_HOwl__018503652.1_7388646_7390150__	601	887	-617	+	AluTa15	2	301	-24
	22	2334	7.3	4.8	0.3	28_3_squirrel_NW_003943660.1:21530562154602	493	890	-656	+	sf46	1	301	-24	Ta15 derived
	23	2282	5.7	3.7	0.3	30_0_A_HOwl__018503925.1_1685926_1687428__	576	892	-610	+	sf44	2	301	-24	Ta15 derived
	24	2294	3.2	4.5	0	30_3_squirrel_NW_003943652.1:35285083530008	581	883	-617	+	sf46	2	301	-24	Ta15 derived
	25	2102	6.1	4.8	0.1	41_0_A_HOwl__018505940.1_17278188_17279677_	682	872	-617	+	AluTa15	1	286	-39
	26	2338	4	4.5	0.1	41_3_squirrel_NW_003943665.1:27869272788368	662	885	-556	+	sf46	1	301	-24	Ta15 derived
	27	2316	3.6	4.5	0	42_0_A_HOwl__018505940.1_6495893_6497402__	584	888	-621	+	AluTa15	1	301	-24
	28	2349	1.7	4.5	0	42_3_squirrel_NW_003943665.1:74773597478882	605	892	-631	+	sf46	1	301	-24	Ta15 derived
	29	2354	2.1	4.5	0	43_0_A_HOwl__018505952.1_3097952_3099433_	600	887	-594	+	AluTa15	1	301	-24
	30	2325	9.7	4.3	4.7	43_3_squirrel_NW_003943695.1:74394307440930	448	892	-608	+	sf46	2	299	-26	Ta15 derived
	31	2302	3.5	4.5	0	44_0_A_HOwl__018505952.1_4542803_4544307__	601	888	-616	+	AluTa15	1	301	-24
	32	2288	3.5	4.5	0	44_3_squirrel_NW_003943695.1:88919758893525	619	906	-644	+	sf46	1	301	-24	Ta15 derived
	33	2241	2.8	4.9	0	49_0_A_HOwl__018506616.1_1523597_1525099__	601	887	-615	+	sf46	1	301	-24	Ta15 derived
	34	2278	3.1	4.2	0	49_3_squirrel_NW_003943611.1:3243653732438051	607	894	-620	+	sf36	2	301	-24	Ta15 derived
	35	2138	5.2	4.9	0	57_0_A_HOwl__018509335.1_579766_581262__	601	887	-609	+	AluTa10	1	301	-24
	36	2103	7	4.7	1.7	57_3_squirrel_NW_003943633.1:1275775112759247	603	912	-584	+	sf73	1	301	-24	Ta15 derived; 1bp
	37	2155	3.9	4.9	1	59_0_A_HOwl__018509651.1_592849_594354__	586	889	-616	+	AluTa15	1	301	-24
	38	2302	4	4.4	0.2	59_3_squirrel_NW_003943698.1:84004838401985	575	888	-614	+	sf46	1	301	-24	Ta15 derived
	39	2303	2.1	5.6	0	60_0_A_HOwl__018510173.1_1157463_1158955_	600	731	-761	+	sf46	1	148	-177	Ta15 derived
	40	2339	3.9	3.6	1.6	60_3_squirrel_NW_003943615.1:3694094136942458	606	917	-600	+	sf46	1	301	-24	Ta15 derived
	41	2357	2.1	4.5	0	62_0_A_HOwl__018487771.1_10289058_10290562__	601	888	-616	+	AluTa15	1	301	-24
	42	2286	10	5.2	0	62_3_squirrel_NW_003943606.1:67099186711431	472	887	-626	+	sf46	2	301	-24	Ta15 derived
	43	2303	2.4	4.5	0.7	65_0_A_HOwl__018513256.1_984191_985686_	600	888	-607	+	AluTa15	2	301	-24
	44	2229	4.5	4.5	0	65_3_squirrel_NW_003943610.1:3598181935983337	599	886	-632	+	sf37	1	301	-24	Ta15 derived
	45	2315	3.4	5.3	1.3	66_0_A_HOwl__018513506.1_2903088_2904576__	584	903	-585	+	sf46	1	301	-24	Ta15 derived
	46	2318	3.7	4.6	0.1	66_3_squirrel_NW_003943609.1:4045482340456312	581	886	-603	+	sf46	2	301	-24	Ta15 derived
	47	2343	2.8	4.5	0	67_0_A_HOwl__018513626.1_6438025_6439522_	600	887	-610	+	AluTa15	1	301	-24
	48	2244	3.6	4.5	0	67_3_squirrel_NW_003943655.1:16323331633814	587	890	-591	+	AluTa15	1	301	-24
	49	1947	6	6	0.3	68_0_A_HOwl__018514732.1_16293854_16295347__	601	885	-608	+	AluTa10	1	301	-24
	50	2272	4.2	4.5	0	68_3_squirrel_NW_003943628.1:1452129414522778	584	871	-613	+	AluTa15	1	301	-24
	51	2242	5.6	6.2	0	71_0_A_HOwl__018488791.1_578764_580269_	600	905	-600	+	AluSc8	1	325	0
	52	2267	5	4	0.3	71_3_squirrel_NW_003943604.1:79400677941558	586	893	-598	+	sf46	1	301	-24	Ta15 derived
	53	2089	2.1	7.4	0	73_0_A_HOwl__018489645.1_5511657_5513153_	585	879	-617	+	sf62	1	301	-24	Ta15 derived
	54	2315	1.7	4.9	0	73_3_squirrel_NW_003943659.1:58035365805022	577	863	-623	+	AluTa15	1	301	-24
	55	2279	3.1	4.2	0	74_0_A_HOwl__018487996.1_14643378_14644881_	600	735	-768	+	sf37	1	148	-177	Ta15 derived
	56	2328	2.8	4.5	0	74_3_squirrel_NW_003943616.1:3252955832531039	579	866	-615	+	AluTa15	1	301	-24
	57	2147	9.2	2	0.3	75_0_A_HOwl__018493146.1_2530240_2531743_	600	895	-608	+	AluTa7	1	301	-24
	58	2184	9.8	1.6	0.5	75_3_squirrel_NW_003943622.1:93892019390731	553	894	-636	+	AluSc	1	315	-10
	59	2144	7.9	2.3	1.9	78_0_A_HOwl__018498471.1_1727077_1728585__	601	909	-599	+	AluSc	1	310	-15
	60	2017	10.6	2.3	4.3	78_3_squirrel_NW_003943702.1:45708624572380	601	907	-611	+	AluTa7	1	301	-24
	61	2088	6.9	4.4	0	80_0_A_HOwl__018499555.1_3874309_3875835__	588	887	-639	+	sf12	1	300	-25	Sc derived
	62	2262	4.7	4.2	1.3	80_3_squirrel_NW_003943617.1:1669795516699488	601	921	-612	+	sf46	1	300	-25	Ta15 derived
	63	2344	3.8	4.4	1.7	89_0_A_HOwl__018490398.1_3397760_3399257__	601	914	-583	+	AluTa15	1	301	-24
	64	2139	7.4	4.7	1.3	89_3_squirrel_NW_003943616.1:1516159915162979	582	886	-494	+	sf46	1	301	-24	Ta15 derived
	65	2357	3.2	4.3	1.3	90_0_A_HOwl__018490398.1_6673496_6674996__	601	906	-594	+	AluTa15	1	301	-24
	66	2332	4.2	3.9	0	90_3_squirrel_NW_003943616.1:1831363518315163	670	895	-633	+	sf63	3	301	-24	Ta15 derived
	67	2261	2.5	4.9	0	103_0_A_HOwl__018510514.1_24257369_24258875__	601	885	-621	+	AluTa15	1	299	-26
	68	2295	4.3	3.9	0.7	103_3_squirrel_NW_003943607.1:85078978509370	572	890	-583	+	sf63	1	301	-24	Ta15 derived
	69	2254	4.5	4.5	0	105_0_A_HOwl__018511068.1_1182170_1183681_	600	887	-624	+	AluTa15	1	301	-24
	70	2292	3.3	4.4	0.1	105_3_squirrel_NW_003943649.1:326235327755	579	880	-640	+	sf37	2	301	-24	Ta15 derived
	71	2345	0.3	5	0	106_0_A_HOwl__018511366.1_20506603_20508111__	601	882	-626	+	subfamily9_Owl	1	296	-29	Ta15 derived	very young owl sf
	72	2219	5.7	5	0	106_3_squirrel_NW_003943617.1:3299667232998243	675	974	-597	+	AluSc	1	315	-10
	73	2208	6	5.2	0	108_0_A_HOwl_AluSg_018498649.1_231240_232738__	588	886	-612	+	sf46	1	301	-24	Ta15 derived
	74	2321	3.5	4.5	0	108_3_squirrel_NW_003943608.1:1660354216605075	603	890	-643	+	sf46	1	301	-24	Ta15 derived
	75	2298	4.2	4	1.3	110_0_A_HOwl__018495580.1_472748_474255__	602	906	-601	+	sf44	2	300	-25	Ta15 derived
	76	2242	4	4.4	0.3	110_3_squirrel_NW_003943610.1:70084147009887	573	874	-599	+	sf46	2	301	-24	Ta15 derived
	77	2208	2.4	4.8	1	121_0_A_HOwl__018499893.1_4187849_4189359_	600	888	-622	+	AluTa15	2	301	-24
	78	2100	6.6	7.6	0	121_3_squirrel_NW_003943640.1:1119155811193055	591	892	-605	+	AluSc	1	325	0
	79	2254	2.4	4.9	0	122_0_A_HOwl_AluSq2_018503184.1_2426678_2428165_	600	886	-601	+	sf82	1	301	-24	Ta15 derived
	80	2192	6.6	4.5	0	122_3_squirrel_NW_003943623.1:1282276612824260	603	890	-604	+	AluTa15	1	301	-24
	81	2325	3.2	3.6	1.6	124_0_A_HOwl__018501149.1_796373_797884__	581	894	-617	+	sf73	1	301	-24	Ta15 derived; 1bp
	82	2281	3.1	4.5	0	124_3_squirrel_NW_003943815.1:468834470331	599	886	-611	+	sf46	1	301	-24	Ta15 derived
	83	2244	3.9	4.1	0.8	130_0_A_HOwl__018503519.1_7957472_7958968_	580	889	-607	+	sf46	2	301	-24	Ta15 derived
	84	2311	3.1	4.5	0	130_3_squirrel_NW_003943681.1:1039229910393828	606	892	-637	+	sf46	2	301	-24	Ta15 derived
	85	2333	3.5	4.5	0	131_0_A_HOwl__018503592.1_6771757_6773264__	601	888	-619	+	AluTa15	1	301	-24
	86	2305	10	3.1	4.3	131_3_squirrel_NW_003943614.1:2777187127773422	633	1186	-365	+	sf46	1	301	-24	Ta15 derived
	87	2108	3.2	5.6	0.7	133_0_A_HOwl__018505794.1_10428508_10430010__	601	887	-615	+	sf63	1	301	-24	Ta15 derived
	88	2287	2.1	4.9	0	133_3_squirrel_NW_003943641.1:23233152324717	472	758	-644	+	sf52	1	301	-24	Ta15 derived
	89	2331	1.4	5.6	0	138_0_A_HOwl__018509166.1_1772605_1774106_	600	884	-617	+	AluTa15	1	301	-24
	90	2182	7	4.5	0	138_3_squirrel_NW_003943700.1:4427045683	508	794	-619	+	AluTa15	2	301	-24
	91	2349	1.7	4.5	0	140_0_A_HOwl__018510891.1_3513324_3514823__	601	888	-611	+	sf46	1	301	-24	Ta15 derived
	92	2208	5.9	4.4	0.2	140_3_squirrel_NW_003943632.1:290739292233	575	879	-615	+	sf46	2	301	-24	Ta15 derived
	93	2222	6.3	4.1	0.7	141_0_A_HOwl__018501822.1_12108125_12109626_	683	886	-615	+	AluTa15	16	301	-24
	94	2327	3.5	4	0.2	141_3_squirrel_NW_003943692.1:57578625759342	586	893	-587	+	sf63	1	301	-24	Ta15 derived
	95	2313	1.4	5.6	0	143_0_A_HOwl__018502033.1_63688_65184__	601	732	-764	+	sf46	1	148	-177	Ta15 derived
	96	2256	4.2	4.5	0	143_3_squirrel_NW_003943624.1:2417544724176966	610	897	-622	+	AluTa15	1	301	-24
	97	2370	3.3	4.3	1.4	43_0_S_HSaimiri003943610.1_7327995_7329503__	601	907	-601	+	sf46	1	301	-24	Ta15 derived
	98	2334	1.8	4.5	0.3	43_3_owl_NW_018495580.1:165322166768	523	810	-636	+	AluTa15	2	301	-24
	99	2318	3.7	4.6	0.1	50_0_S_HSaimiri_003943609.1_40454826_40456313__	582	887	-600	+	sf46	2	301	-24	Ta15 derived
	100	2315	3.4	5.3	1.3	50_3_owl_NW_018513506.1:29030912904577	585	904	-582	+	sf46	1	301	-24	Ta15 derived
	CMO	SW	perc	perc	perc	query	position	in	query		matching	position	in	repeat
	N=20	score	div.	del.	ins.	sequence	begin	end	(left)		repeat	begin	end	(left)	Notes
	1	1851	8.9	6.8	0	14_0_C_H_Cebus_016107339_5673774_5675252	656	873	-605	+	subfamily1_Owl	2	293	-32	Sc derived
	2	2015	8	6.3	0.6	14_1_marmoset_NC_013912.1:5233439152335838	613	913	-534	+	AluSc	1	318	-7
	3	1988	6.6	6.6	0	14_2_owl_NW_018487996.1:1160225311603665	598	886	-526	+	AluSc	1	308	-17
	4	2170	8.8	2.2	0	24_0_C_H_Cebus_016107481_76170_77686	601	917	-599	+	AluSc	2	325	0
	5	2154	9	2.3	0	24_1_marmoset_NC_013902.1:126069263126070733	597	906	-564	+	AluSc	2	318	-7
	6	2198	6.9	2.3	0	24_2_owl_NW_018507772.1:823557825036	607	910	-569	+	AluSc	6	316	-9
	7	1809	13.3	5.3	0	46_0_C_H_Cebus_016107631_729514_731013	601	900	-599	+	AluSx3	1	316	-9
	8	1707	9.7	6	8.4	46_1_marmoset_NC_013906.1:118068485118070027	610	925	-617	+	AluSx3	1	309	-16
	9	1942	12.5	5.3	0	46_2_owl_NW_018502523.1:1386315406	610	912	-631	+	AluSx3	1	319	-6
	10	2003	12.7	5.2	0	47_0_C_H_Cebus_016107717_423886_425393	601	908	-599	+	AluSg	1	324	-1
	11	1917	11.8	5.6	0	47_1_marmoset_NC_013913.1:3043709830438580	602	889	-593	+	AluSg	1	304	-21
	12	1966	12.2	5.1	0	47_2_owl_NW_018511366.1:1862474218626233	586	904	-587	+	AluSg	1	317	-8
	13	1787	11.9	7.7	0	51_0_C_H_Cebus_016108024_196606_198091	600	885	-600	+	AluSg	1	308	-17
	14	1853	9.4	7.7	0	51_1_marmoset_NC_013918.1:6592326265924501	539	824	-415	+	AluSg	1	308	-17
	15	1940	9.8	7.1	0	51_2_owl_NW_018512089.1:306217307468	543	849	-402	+	AluSg	1	309	-16
	16	1701	13.3	2.8	1.2	71_0_C_H_Cebus__016107631_866882_868354	581	875	-597	+	sf15_31	1	257	-68	Sp derived
	17	1954	13.3	4.2	0	71_1_marmoset_NC_013906.1:117922878117923834	595	902	-54	+	AluSp	2	322	-3
	18	1985	12.4	4.1	0.1	71_2_owl_NW_018488729.1:26799282681420	582	898	-594	+	AluSp	2	310	-15
	19	2035	8.4	9.4	0	21_0_M_H_Marmoset_NC_013898_91436431_91437917	601	887	-599	+	AluSc	1	314	-11
	20	2149	9.6	2.6	0.2	21_1_cebus_NW_016107712.1:960947962442	571	893	-602	+	AluSc	1	314	-11
	21	1933	7	8.4	0	21_2_owl_NW_018505187.1:21256432127118	589	875	-600	+	AluSc	2	312	-13
	22	2112	10	3.4	0	29_0_M_H_Marmoset_NC_013905_106045094_106046593	600	890	-609	+	AluTa7	1	301	-24
	23	2254	9.2	2.5	0.7	29_1_cebus_NW_016107660.1:14329811434471	551	894	-596	+	AluSc	1	325	0
	24	2228	7.9	2	0.5	29_2_owl_NW_018503546.1:85346588536181	574	894	-629	+	AluTa7	1	301	-24
	25	1717	12.2	8.5	0.3	30_0_M_H_Marmoset_NC_013905_114909231_114910711	569	881	-599	+	AluSc	3	306	-19
	26	1706	10.9	8.5	0.9	30_1_cebus_NW_016107349.1:91639179165261	582	876	-468	+	AluSc	3	319	-6
	27	1766	11.8	8.4	0	30_2_owl_NW_018504048.1:247499248851	560	865	-487	+	AluSc	3	306	-19
	28	1801	11.1	5.9	0	41_0_M_H_Marmoset_NC_013898_94947705_94949193	601	889	-599	+	AluSg7	2	307	-18
	29	1795	11.6	6.9	0	41_1_cebus_NW_016107890.1:606433607486	154	456	-597	+	AluSg7	2	307	-18
	30	1764	12.8	5.9	0	41_2_owl_NW_018508326.1:979220980715	602	889	-606	+	AluSq4	2	306	-19
	31	1929	11.9	4.3	2.3	69_0_M_H_Marmoset__NC_013905_119617206_119618707	600	901	-600	+	AluSp	1	308	-17
	32	2106	9.1	5.3	3.1	69_1_cebus_NW_016107508.1:33162863317790	589	906	-598	+	AluSp	1	325	0
	33	1986	11.4	4.1	3.1	69_2_owl_NW_018504048.1:48209954822518	607	924	-599	+	AluSp	1	321	-4
	34	1805	10.2	13.3	0	81_0_M_H_Marmoset_NC_013918_86325855_86327339	601	885	-599	+	AluSq2	1	323	-2
	35	1696	10.2	3.2	0.4	81_1_cebus_NW_016107525.1:20427312044197	597	843	-623	+	AluSq2	1	254	-71
	36	1778	12.4	5.8	0.9	81_2_owl_NW_018508032.1:41741494175641	606	915	-577	+	AluSq2	1	325	0
	37	2133	8.1	4.5	0	31_0_A_H_Owl__018511095.1_230812_232323	601	910	-601	+	AluSc8	2	325	0
	38	1938	11.1	5.6	0.3	31_1_cebus_NW_016107482.1:11773131178789	597	902	-574	+	AluSc	2	323	-2
	39	2128	7.8	4.6	0	31_2_marmoset_NC_013901.1:9983824599839744	600	905	-594	+	AluSc8	6	325	0
	40	2146	9.7	4.2	0	45_0_A_H_Owl_018501357.1_5431119_5432628	601	910	-599	+	AluSc	1	323	-2
	41	2008	11.2	4.3	0	45_1_cebus_NW_016107388.1:42801734281679	608	910	-596	+	AluSc	3	318	-7
	42	2058	9.7	4.2	0	45_2_marmoset_NC_013911.1:60423656043869	596	903	-601	+	AluSc	1	321	-4
	43	2154	7	5.3	0	54_0_A_H_Owl_018505794.1_24604821_24606319	600	898	-600	+	AluSc	1	315	-10
	44	2272	5.3	5.3	0	54_1_cebus_NW_016107662.1:19875321989092	600	901	-659	+	AluSc	1	318	-7
	45	2015	10	5.3	0	54_2_marmoset_NC_013914.1:1995484719956357	601	899	-611	+	AluSc	4	318	-7
	46	2046	7.1	5.5	0	58_0_A_H_Owl_018506919.1_5331239_5332733	585	885	-609	+	AluTa10	1	301	-24
	47	2169	6.2	4.8	0	58_1_cebus_NW_016107325.1:32365353237907	552	854	-518	+	AluTa10	1	301	-24
	48	2142	7	4.9	0	58_2_marmoset_NC_013901.1:6016928060170759	572	858	-621	+	AluTa15	1	301	-24
	49	1723	12.1	10.6	0	69_0_A_H_Owl_018495559.1_1093633_1095114	601	882	-599	+	AluSg7	2	313	-12
	50	1943	11.8	5.4	0	69_1_cebus_NW_016107463.1:658188659753	670	966	-599	+	AluSg7	2	314	-11
	51	1644	12.9	3.1	0	69_2_marmoset_NC_013900.1:121112367121113826	613	868	-591	+	AluSg7	3	266	-59
	52	2291	3.5	4.5	0	78_0_A_H_Owl_018494243.1_10897902_10899397	600	887	-608	+	AluTa15	1	301	-24
	53	2050	4.6	3.8	0	78_1_cebus_NW_016107560.1:520591522078	600	862	-625	+	AluTa15	29	301	-24
	54	2128	2.6	5.6	0	78_2_marmoset_NC_013899.1:100802376100803845	596	865	-604	+	sf46	17	301	-24
	55	1942	12.5	5.3	0	83_0_A_H_Owl_018502523.1_13873_15375	600	902	-600	+	AluSx3	1	319	-6
	56	1812	13.3	5.3	0	83_1_cebus_NW_016107631.1:821963823215	395	694	-558	+	AluSx3	1	316	-9
	57	1707	9.7	6	8.4	83_2_marmoset_NC_013906.1:118068495118069986	600	915	-576	+	AluSx3	1	309	-16
	58	1992	10.9	4.3	0.3	125_0_A_H_Owl_018490398.1_5785949_5787448	575	899	-600	+	AluSx3	2	315	-10
	59	1940	12.4	4.6	0.3	125_1_cebus_NW_016107585.1:12181031219621	594	922	-596	+	AluSx3	2	320	-5
	60	1965	11.2	4.3	0.3	125_2_marmoset_NC_013912.1:1856885518570357	578	904	-598	+	AluSx3	2	317	-8
	CMS	SW	perc	perc	perc	query	position	in	query		matching	position	in	repeat
	N=52	score	div.	del.	ins.	sequence	begin	end	(left)		repeat	begin	end	(left)	Notes
	1	1968	9.9	4.8	2.2	5_0_C_H_Cebus_016107544_2698101_2699654	601	911	-642	+	AluSc	1	319	-6
	2	2068	10.7	3.6	0	5_1_marmoset_NC_013900.1:117268015117269524	602	910	-599	+	AluSc	1	320	-5
	3	2258	6.7	3.2	0	5_3_squirrel_NW_003943650.1:1376019613761718	596	909	-613	+	AluSc	2	325	0
	4	2216	4.5	4.9	0	7_0_C_H_Cebus_016107617_174616_176116	601	887	-613	+	AluTa10	1	301	-24
	5	2020	9.1	4.9	0	7_1_marmoset_NC_013910.1:6008179160083288	607	893	-604	+	AluTa10	1	301	-24
	6	2121	6	5.3	0	7_3_squirrel_NW_003943624.1:2038898220390495	603	887	-626	+	AluTa10	1	300	-25
	7	1947	13.2	4.5	0	8_0_C_H_Cebus_016107523_2245926_2247434	601	911	-597	+	AluSx1	1	325	0
	8	1876	13.5	4.7	0	8_1_marmoset_NC_013918.1:3071968130721159	589	885	-593	+	AluSq2	1	311	-14
	9	2011	11.9	4.6	0	8_3_squirrel_NW_003943613.1:2891206828913578	615	916	-594	+	AluSx1	1	316	-9
	10	2117	9.7	4.2	0	12_0_C_H_Cebus_016107697_478803_480302	584	899	-600	+	AluSx1	1	313	-12
	11	2012	11.4	4.2	0	12_1_marmoset_NC_013899.1:9862093398622404	566	875	-596	+	AluSx1	1	307	-18
	12	1956	11.9	4.4	0	12_3_squirrel_NW_003943611.1:32907903292285	599	891	-604	+	AluSx1	1	306	-19
	13	2117	6.7	5.3	0	20_0_C_H_Cebus_016107603_1919549_1921043	601	885	-609	+	AluTa15	2	301	-24
	14	2223	5.6	4.5	0	20_1_marmoset_NC_013897.1:9027993090281417	600	886	-601	+	AluTa15	2	301	-24
	15	2185	6.6	4.5	0	20_3_squirrel_NW_003943605.1:2457171924573211	601	887	-605	+	AluTa15	2	301	-24
	16	2365	2.8	3.6	1.3	21_0_C_H_Cebus_016107669_1594949_1596454	600	908	-597	+	sf63	1	301	-24	Ta15 derived
	17	2268	4.1	4.4	0	21_1_marmoset_NC_013910.1:9693466196936165	590	887	-617	+	AluTa10	1	301	-24
	18	2134	3.5	6.3	0.3	21_3_squirrel_NW_003943788.1:12210691222577	600	883	-625	+	sf46	1	301	-24	Ta15 derived
	19	2209	4.9	4.5	0	25_0_C_H_Cebus_016107934_617821_619319	601	888	-610	+	AluTa15	1	301	-24
	20	2261	3.9	4.5	0	25_1_marmoset_NC_013910.1:8932385989325374	613	898	-617	+	AluTa15	1	299	-26
	21	2261	7.1	4.2	0	25_3_squirrel_NW_003943716.1:55909945592508	612	919	-595	+	AluSc	1	321	-4
	22	2135	7.6	3.1	0	30_0_C_H_Cebus_016107333_16846752_16848261	601	890	-619	+	AluTa7	1	299	-26
	23	2091	8.6	3.1	0	30_1_marmoset_NC_013904.1:8930470389306189	593	884	-602	+	AluTa7	1	301	-24
	24	2288	8.5	2.5	1.4	30_3_squirrel_NW_003943638.1:56549235656413	663	895	-595	+	AluTa7	21	301	-24
	25	1935	12.5	3.3	0	32_0_C_H_Cebus_016107340_6761866_6763369	601	904	-599	+	AluSc	1	314	-11
	26	2108	8.9	3.4	0	32_1_marmoset_NC_013904.1:5814097058142366	600	890	-506	+	AluTa7	1	301	-24
	27	1974	11.3	3.4	0	32_3_squirrel_NW_003943673.1:87693468770423	605	895	-182	+	AluTa7	1	301	-24
	28	1965	10.8	5	1.3	34_0_C_H_Cebus_016107345_3799283_3800783	601	901	-599	+	AluSc	1	312	-13
	29	1857	13.4	5.7	0.6	34_1_marmoset_NC_013912.1:3418320734184691	586	886	-598	+	AluSc	1	316	-9
	30	2053	10.6	4.9	0.6	34_3_squirrel_NW_003943766.1:433999435404	594	898	-507	+	AluSc	1	318	-7
	31	2227	4.9	4.9	0	37_0_C_H_Cebus_016107348_5048690_5050192	600	886	-616	+	AluTa10	1	301	-24
	32	2128	6.7	5.3	0	37_1_marmoset_NC_013913.1:2190282621904329	609	893	-610	+	AluTa10	2	301	-24
	33	2112	7.7	4.9	0	37_3_squirrel_NW_003943617.1:2411179924113324	621	906	-619	+	AluTa10	2	301	-24
	34	2098	9.6	2.7	0	39_0_C_H_Cebus_016107352_8751953_8753453	600	900	-600	+	AluSc	2	310	-15
	35	1977	10.8	3.6	0.9	39_1_marmoset_NC_013903.1:4518432145185794	582	895	-578	+	AluSc	2	311	-14
	36	2079	9.8	2.7	0	39_3_squirrel_NW_003943606.1:5620383556205314	574	885	-594	+	AluSc	2	309	-16
	37	2133	5.2	5.2	0	43_0_C_H_Cebus_016107370_1803919_1805418	601	886	-613	+	AluTa10	1	301	-24
	38	2135	6.3	5.2	0	43_1_marmoset_NC_013908.1:9661159496613085	584	869	-622	+	AluTa10	1	301	-24
	39	2084	9.8	4.6	0	43_3_squirrel_NW_003943620.1:2002363720025139	592	898	-604	+	AluSc	1	321	-4
	40	1854	10.3	10.3	0	46_0_C_H_Cebus_016107383_3602773_3604261	600	891	-597	+	AluSc	1	322	-3
	41	1719	12.4	10.3	0	46_1_marmoset_NC_013911.1:7729789677299392	598	887	-609	+	AluSc	1	320	-5
	42	1793	13.8	9.6	0	46_3_squirrel_NW_003943657.1:1126270111264203	661	894	-608	+	AluSq	1	324	-1
	43	2315	4.8	2.4	0	47_0_C_H_Cebus_016107383_11324069_11325569	589	894	-606	+	AluTa7	1	301	-24
	44	2013	6.9	4	6.4	47_1_marmoset_NC_013911.1:6943056169432088	587	907	-620	+	AluTa7	1	301	-24
	45	2243	5.8	2.4	0	47_3_squirrel_NW_003943662.1:1281152912813049	600	893	-627	+	AluTa7	1	301	-24
	46	2166	6.5	3.8	0	49_0_C_H_Cebus_016107405_2686678_2688174	600	889	-607	+	AluTa10	1	301	-24
	47	2165	7.9	3.5	1.1	49_1_marmoset_NC_013903.1:8337770983379203	569	887	-607	+	AluTa10	1	301	-24
	48	2275	8.8	3.2	0.8	49_3_squirrel_NW_003943606.1:2105423921055721	542	882	-600	+	AluSc	1	324	-1
	49	2222	7.8	4.4	0.2	52_0_C_H_Cebus_016107449_5282751_5284247	684	887	-609	+	AluTa10	40	301	-24
	50	2144	7.2	4.8	0	52_1_marmoset_NC_013900.1:2563338725634849	581	884	-578	+	AluTa10	1	301	-24
	51	2201	4.5	4.9	0	52_3_squirrel_NW_003943658.1:23571472358671	631	917	-607	+	AluTa10	1	301	-24
	52	2240	7.9	2.5	0.3	58_0_C_H_Cebus_016107492_2896177_2897693	601	917	-599	+	AluSc	2	325	0
	53	2120	7.8	4.5	0	58_1_marmoset_NC_013898.1:107513729107515232	611	919	-584	+	AluSc	1	323	-2
	54	2037	10.9	2.6	0.3	58_3_squirrel_NW_003943613.1:1020569010207184	602	905	-589	+	AluSc	2	312	-13
	55	2064	8.4	4.9	0	63_0_C_H_Cebus_016107528_2969493_2970983	600	886	-604	+	AluTa10	1	301	-24
	56	2127	6.6	4.9	0	63_1_marmoset_NC_013897.1:149556452149557976	601	887	-637	+	AluTa10	1	301	-24
	57	1887	9.9	5.1	0	63_3_squirrel_NW_003943619.1:1452549114526976	589	861	-624	+	subfamily3_Owl	2	288	-37	Ta10 derived; 1bp
	58	1985	10.2	6.8	0	64_0_C_H_Cebus_016107555_1150377_1151879	586	902	-600	+	AluSc	2	325	0
	59	1627	11.7	8.1	0.1	64_1_marmoset_NC_013902.1:4174576341747233	655	857	-613	+	subfamily21_Owl	6	286	-39	Sc derived
	60	1944	10.4	6.8	0	64_3_squirrel_NW_003943720.1:755002756492	578	891	-599	+	AluSc	2	322	-3
	61	1976	9.8	5.2	0	72_0_C_H_Cebus_016107649_1419710_1421208	601	886	-612	+	sf12	1	301	-24	Sc derived
	62	1880	10.9	6.6	0	72_1_marmoset_NC_013899.1:4805195248053469	597	884	-633	+	sf12	2	301	-24	Sc derived
	63	1971	9.4	5.2	0	72_3_squirrel_NW_003943611.1:2539460225396091	600	885	-604	+	sf12	1	301	-24	Sc derived
	64	2168	3.8	4.8	2.3	76_0_C_H_Cebus_016107733_793584_795101	600	893	-624	+	AluTa10	1	301	-24
	65	1970	6	5.5	2.7	76_1_marmoset_NC_013899.1:8353820183539702	629	921	-580	+	AluTa10	1	301	-24
	66	2256	3.1	4.9	0	76_3_squirrel_NW_003943611.1:1741156317413075	640	926	-586	+	AluTa10	1	301	-24
	67	1978	9.5	2	0.3	77_0_C_H_Cebus_016107775_1514588_1516087	600	894	-605	+	AluTa7	1	300	-25
	68	2249	7	2	0	77_1_marmoset_NC_013899.1:5795060057952111	585	895	-616	+	AluTa7	1	300	-25
	69	2162	8.5	2	0	77_3_squirrel_NW_003943621.1:2613105026132560	612	904	-606	+	AluTa7	2	300	-25
	70	2063	7.3	4	3.5	78_0_C_H_Cebus_016107945_785709_787219	682	902	-608	+	AluTa7	3	325	0
	71	2032	10.2	2.9	1	78_1_marmoset_NC_013899.1:7130233871303815	659	901	-576	+	AluSc	1	312	-13
	72	2062	9.5	2.6	1.3	78_3_squirrel_NW_003943621.1:1375855213760034	591	900	-582	+	AluSc	1	314	-11
	73	2137	7.5	2.7	1	79_0_C_H_Cebus_016108164_124417_125917	601	896	-604	+	sf74	1	301	-24	between Sc and Ta7
	74	2066	7.5	3.6	0.9	79_1_marmoset_NC_013899.1:150853357150854859	602	909	-593	+	AluSc	1	316	-9
	75	1919	12.1	3	1.6	79_3_squirrel_NW_003943789.1:21349552136432	566	895	-582	+	AluSc	1	308	-17
	76	1897	10.9	5.1	0.3	81_0_C_H_Cebus_016107316_17482388_17483881	600	893	-600	+	AluSx1	1	308	-17
	77	1842	12.6	5	0.3	81_1_marmoset_NW_003192458.1:18043035	589	890	-341	+	AluSx1	1	308	-17
	78	1718	14.7	4.8	0.7	81_3_squirrel_NW_003943751.1:43302024331689	647	889	-598	+	AluSx3	4	310	-15
	79	1903	8.8	4.9	0.3	87_0_C_H_Cebus_016107492_1068966_1070450	600	884	-600	+	sf55	2	299	-26	Sg7 derived; 1bp
	80	1885	10.2	4.9	0	87_1_marmoset_NC_013898.1:105580234105581718	605	888	-596	+	sf55	2	299	-26	Sg7 derived; 1bp
	81	1811	9.1	4.8	2.4	87_3_squirrel_NW_003943613.1:1201548712016978	603	893	-598	+	AluSg7	2	299	-26
	82	2063	6.6	5.1	2	94_0_C_H_Cebus_016107395_1523227_1524730	601	892	-611	+	sf18	1	301	-24	Sg derived
	83	2094	5.9	5.1	2	94_1_marmoset_NC_013897.1:161444343161445847	606	897	-607	+	sf18	1	301	-24	Sg derived
	84	2069	6.7	5.2	2	94_3_squirrel_NW_003943619.1:2568362425685134	607	897	-613	+	sf18	1	300	-25	Sg derived
	85	2025	11	2.7	0	96_0_C_H_Cebus_016107456_1185013_1186522	577	916	-593	+	AluSg4	1	325	0
	86	2151	9.5	5.9	0	96_1_marmoset_NC_013898.1:1163795611639441	573	899	-586	+	AluSg4	1	322	-3
	87	2064	10.1	5.8	0	96_3_squirrel_NW_003943664.1:1092518110926674	581	901	-592	+	AluSg4	1	325	0
	88	2016	12	4.8	0	141_0_C_H_Cebus_016107345_3048759_3050263	591	905	-599	+	AluSx1	3	322	-3
	89	1978	13.8	4.4	0	141_1_marmoset_NC_013912.1:3492074934922226	573	890	-587	+	AluSx1	3	324	-1
	90	1899	13.6	4.5	0	141_3_squirrel_NW_003943766.1:11909931192529	638	946	-590	+	AluSx1	3	325	0
	91	1657	13.5	9.4	0	151_0_C_H_Cebus_016107492_1707433_1708929	600	896	-600	+	AluSx1	1	325	0
	92	1679	15.2	6.8	0	151_1_marmoset_NC_013898.1:106221014106222511	611	905	-592	+	AluSx1	1	315	-10
	93	1554	18.4	6.6	0	151_3_squirrel_NW_003943613.1:1135588811357358	600	904	-566	+	AluSx1	1	325	0
	94	1895	13.8	4.4	0	152_0_C_H_Cebus_016107498_2242327_2243823	601	897	-599	+	AluSx1	1	310	-15
	95	1838	16.7	4.8	3.1	152_1_marmoset_NC_013896.1:120082119120083576	580	985	-472	+	AluSx1	1	310	-15
	96	1791	15.4	3.9	0	152_3_squirrel_NW_003943631.1:1148635211487870	618	928	-590	+	AluSg7	2	324	-1
	97	2162	9.3	4.2	0.9	154_0_C_H_Cebus_016107401_4383129_4384631	684	888	-614	+	AluTa10	6	301	-24
	98	2114	8	4.5	0	154_1_marmoset_NC_013897.1:2775527027756773	622	909	-594	+	AluTa10	1	301	-24
	99	2056	11	4.2	0	154_3_squirrel_NW_003943671.1:16163131617805	589	898	-594	+	AluSc	2	324	-1
	100	1915	11.8	4.5	0.9	160_0_C_H_Cebus_016107705_1560563_1562069	600	908	-598	+	AluSx4	1	320	-5
	101	1395	12.6	17.6	0	160_1_marmoset_NC_013903.1:101536788101538250	594	855	-607	+	AluSg	1	308	-17	missing mid-A
	102	1860	11.6	5.6	0.3	160_3_squirrel_NW_003943639.1:1044911310450614	599	900	-601	+	AluSx4	1	318	-7
	103	2044	11.7	2.8	2.2	4_0_M_H_Marmoset_NC_013897_120913664_120915181	601	922	-595	+	AluSc	2	325	0
	104	1829	12	2.8	1.9	4_1_cebus_NW_016107331.1:77110777712587	578	928	-582	+	AluTa7	2	325	0
	105	1976	10.4	5.2	0.2	4_3_squirrel_NW_003943605.1:5303196453033472	696	916	-592	+	AluTa7	2	301	-24
	106	2052	6.9	4.2	0	24_0_M_H_Marmoset_NC_013896_189973321_189974829	600	888	-620	+	AluTa7	1	301	-24
	107	2091	8.6	3.4	0	24_1_cebus_NW_016107552.1:12200331221539	595	885	-621	+	AluTa7	1	301	-24
	108	2038	10.5	3.2	0	24_3_squirrel_NW_003943705.1:44494934450978	579	893	-592	+	AluSc	1	325	0
	109	1995	6.1	8.7	0	26_0_M_H_Marmoset_NC_013896_39091147_39092631	601	877	-607	+	AluTa10	1	301	-24
	110	2193	3.9	5.6	0	26_1_cebus_NW_016107344.1:1096461610966115	605	889	-610	+	AluTa10	1	301	-24
	111	2157	7.9	5.3	0.3	26_3_squirrel_NW_003943646.1:1330571613307220	605	908	-596	+	AluSc	1	319	-6
	112	2160	7.9	4.7	0.1	27_0_M_H_Marmoset_NC_013896_40817304_40818790	672	884	-602	+	AluTa10	3	301	-24
	113	1920	6.6	3.1	0	27_1_cebus_NW_016107344.1:92859399287417	617	873	-605	+	subfamily3_Owl	2	266	-59	Ta10 derived; 1bp
	114	2082	7	4.9	0	27_3_squirrel_NW_003943646.1:1496060314962111	618	903	-605	+	AluTa10	2	301	-24
	115	1881	13.4	4.9	2.7	37_0_M_H_Marmoset_NC_013900_105182728_105184233	580	911	-594	+	AluSc	3	321	-4
	116	1797	13.5	4.9	5	37_1_cebus_NW_016107438.1:54282225429641	583	829	-590	+	AluSc	1	312	-13
	117	1931	13.4	5.6	0	37_3_squirrel_NW_003943648.1:59119325913350	520	825	-593	+	AluSc	1	323	-2
	118	1871	7.8	7.4	1.7	52_0_M_H_Marmoset_NC_013908_46424989_46426477	600	884	-604	+	sf74	1	301	-24	between Sc and Ta7
	119	1981	7.6	6.9	0	52_1_cebus_NW_016107833.1:266650268169	590	878	-641	+	AluTa7	1	301	-24
	120	2238	6.2	3.1	0	52_3_squirrel_NW_003943615.1:3590684835908374	598	887	-639	+	AluTa7	1	299	-26
	121	1795	15.8	4.5	0	92_0_M_H_Marmoset_NC_013906_66695262_66696753	601	892	-599	+	AluSp	2	306	-19
	122	1798	12.8	9.3	1.9	92_1_cebus_NW_016107394.1:20359672037483	601	902	-614	+	AluSp	2	325	0
	123	1816	12.8	5	0	92_3_squirrel_NW_003943612.1:26618872663160	372	652	-621	+	sf15_31	2	296	-29	Sp derived
	124	1965	11.2	4.3	0.3	116_0_M_H_Marmoset_NC_013912_18568858_18570359	575	901	-600	+	AluSx3	2	317	-8
	125	1940	12.4	4.6	0.3	116_1_cebus_NW_016107585.1:12181061219620	591	919	-595	+	AluSx3	2	320	-5
	126	1985	11.2	4.6	0	116_3_squirrel_NW_003943616.1:1749668217498182	601	905	-595	+	AluSx3	2	320	-5
	127	2224	3.9	5.6	0	118_0_M_H_Marmoset_NC_013900_79127721_79129211	601	885	-605	+	sf46	1	301	-24	Ta15 derived
	128	2261	4.2	4.4	0.1	118_1_cebus_NW_016107532.1:29251292926638	592	891	-618	+	AluTa15	2	301	-24
	129	2289	3.1	4.5	0	118_3_squirrel_NW_003943790.1:753614755103	612	899	-590	+	AluTa15	1	301	-24
	130	1724	13.6	5.6	5.8	123_0_M_H_Marmoset_NC_013901_47942489_47944010	566	922	-599	+	AluSx	1	323	-2
	131	1812	13	5.8	1.1	123_1_cebus_NW_016107425.1:633229634733	589	913	-591	+	AluSx	1	325	0
	132	1816	14.1	5.7	0.5	123_3_squirrel_NW_003943608.1:1528176015283237	564	898	-579	+	AluSx	1	319	-6
	133	2299	4.6	4.3	0.5	11_0_S_H_Saimiri_003943618.1_30213371_30214882	573	888	-623	+	sf46	1	301	-24	Ta15 derived
	134	2335	6.3	3.4	1.7	11_1_cebus_NW_016107493.1:19402751941188	570	907	-6	+	sf44	1	301	-24	Ta15 derived
	135	2209	2.9	4.3	0	11_2_marmoset_NC_013901.1:114805539114806997	571	847	-611	+	sf36	13	301	-24	Ta15 derived
	136	2220	9.4	1.9	0	17_0_S_H_Saimiri_003943604.1_13957466_13958982	601	919	-597	+	AluSc	1	325	0
	137	2090	9.7	1.9	0.9	17_1_cebus_NW_016107580.1:984443985990	611	923	-624	+	AluSc	1	316	-9
	138	2248	7.5	1.9	0.6	17_2_marmoset_NC_013906.1:7332853073330085	599	919	-636	+	AluSc	1	325	0
	139	1907	6.6	8.9	0	18_0_S_H_Saimiri_003943605.1_19182588_19184059	601	871	-600	+	subfamily3_Owl	2	296	-29	Ta10 derived; 1bp
	140	2081	8.3	3.8	0.3	18_1_cebus_NW_016107389.1:15382501539764	608	898	-616	+	AluTa10	1	301	-24
	141	2066	8.4	4.9	0	18_2_marmoset_NC_013897.1:8442365484425182	606	892	-636	+	AluTa10	1	301	-24
	142	1916	13.7	5.3	0	34_0_S_H_Saimiri_003943621.1_3843775_3845280	587	906	-599	+	AluSx1	1	322	-3
	143	2044	9.7	5	2.5	34_1_cebus_NW_016107647.1:394710396253	595	911	-632	+	AluSx1	1	325	0
	144	1885	12.1	5.5	0.3	34_2_marmoset_NC_013910.1:6533869365340194	599	906	-595	+	AluSc5	1	324	-1
	145	1929	7.9	8.1	1.6	48_0_S_H_Saimiri_003943636.1_17681399_17682894	601	896	-599	+	AluSg7	1	315	-10
	146	1983	10.3	5.6	0.6	48_1_cebus_NW_016107853.1:14145831415853	367	670	-600	+	AluSg4	1	319	-6
	147	1980	11.1	4.9	0.3	48_2_marmoset_NC_013900.1:6497657864977849	366	672	-599	+	AluSg7	2	322	-3
	148	1909	11.3	5.4	0.3	51_0_S_H_Saimiri_003943613.1_9482821_9484314	601	894	-599	+	AluSg	1	309	-16
	149	1954	9.4	5.3	0.3	51_1_cebus_NW_016107492.1:36010623602570	602	901	-607	+	AluSg	1	315	-10
	150	1973	10.4	5.4	0	51_2_marmoset_NC_013898.1:108251553108253053	593	890	-610	+	AluSg	1	314	-11
	151	2057	8.7	4.5	0	77_0_S_H_Saimiri_003943614.1_35811954_35813445	600	887	-604	+	AluTa10	1	301	-24
	152	2068	7.3	3.8	0.7	77_1_cebus_NW_016107369.1:12907921292065	603	892	-381	+	AluTa10	3	301	-24
	153	1985	9.7	3.8	1	77_2_marmoset_NC_013905.1:103233318103234582	602	893	-371	+	sf38	2	301	-24	Ta15 derived
	154	1854	12.4	5.9	0	85_0_S_H_Saimiri_003943638.1_5225515_5227050	600	906	-629	+	AluSz	1	325	0
	155	1879	13.3	5.2	0.3	85_1_cebus_NW_016107333.1:1643177816433237	596	905	-554	+	AluSz	1	325	0
	156	1779	13.6	5.5	0.6	85_2_marmoset_NC_013904.1:8888644288887905	602	911	-552	+	AluSz	1	325	0
	COS	SW	perc	perc	perc	query	position	in	query		matching	position	in	repeat
	N=63	score	div.	del.	ins.	sequence	begin	end	(left)		repeat	begin	end	(left)	Notes
	1	2154	9.4	2.9	0	3_0_C_H_Cebus_016107561_1469639_1471146	583	908	-599	+	AluSc	2	318	-7
	2	2161	7.2	3.6	0.3	3_2_owl_NW_018502220.1:31983043199790	596	901	-585	+	AluSc	2	317	-8
	3	2130	10.8	2.9	0	3_3_squirrel_NW_003943658.1:63603416361853	585	911	-601	+	AluSc	2	325	0
	4	1545	6.3	3.9	0	5_0_C_H_Cebus_016107386_2157376_2158834	601	807	-651	+	sf18	1	215	-110	Sg derived
	5	1585	9.6	4.6	0	5_2_owl_NW_018501408.1:70543087055747	588	849	-590	+	sf18	1	215	-110	Sg derived
	6	1546	6.7	3.4	0	5_3_squirrel_NW_003943609.1:3065118830652655	599	806	-661	+	sf18	1	215	-110	Sg derived
	7	2164	5.9	5.2	0	16_0_C_H_Cebus_016107444_3761740_3763243	601	886	-617	+	AluTa15	1	301	-24
	8	2354	4.1	4.5	1.6	16_2_owl_NW_018507959.1:11864651188007	602	914	-628	+	AluTa15	1	301	-24
	9	2083	6.6	4.9	0.3	16_3_squirrel_NW_003943645.1:29963012997823	609	896	-626	+	AluTa15	1	301	-24
	10	2215	7.6	3	0	20_0_C_H_Cebus_016107669_1272732_1274230	582	898	-600	+	AluSc	1	308	-17
	11	2162	8.8	2.7	0.5	20_2_owl_NW_018508704.1:78319687833448	571	902	-578	+	AluSc	1	314	-11
	12	2253	7.7	2.9	0	20_3_squirrel_NW_003943788.1:886167887670	599	910	-593	+	AluSc	1	321	-4
	13	2136	11.7	2.8	0.2	22_0_C_H_Cebus_016107315_11469126_11470640	552	915	-599	+	AluSc	1	324	-1
	14	1906	8.2	6.2	0.6	22_2_owl_NW_018504631.1:740655742214	653	969	-590	+	AluSc	1	317	-8
	15	2096	9.5	3.9	0.1	22_3_squirrel_NW_003943621.1:53760285377583	639	969	-586	+	AluSc	1	325	0
	16	2174	4.9	5.2	0	24_0_C_H_Cebus_016107318_1048322_1049822	600	885	-615	+	AluTa10	1	301	-24
	17	2205	4.9	4.9	0	24_2_owl_NW_018510514.1:2788725327888755	603	889	-613	+	AluTa10	1	301	-24
	18	2234	7.1	4.6	0.2	24_3_squirrel_NW_003943607.1:50353565036856	655	877	-623	+	AluTa10	1	301	-24
	19	2077	5.9	5.2	0	25_0_C_H_Cebus_016107321_14549760_14551267	601	886	-621	+	sf12	1	301	-24	Sc derived
	20	2092	5.6	5.2	0	25_2_owl_NW_018486447.1:58237655825292	610	895	-632	+	sf12	1	301	-24	Sc derived
	21	2072	6.7	6.7	0	25_3_squirrel_NW_003943789.1:19370171938513	602	883	-613	+	sf12	1	301	-24	Sc derived
	22	2060	7	5.2	0	26_0_C_H_Cebus_016107321_3384761_3386261	600	885	-615	+	AluTa7	1	301	-24
	23	2201	7.2	2.9	0	26_2_owl_NW_018486447.1:1722312417224626	587	892	-610	+	AluSc	1	315	-10
	24	2238	5.5	3.1	0	26_3_squirrel_NW_003943663.1:93326759334172	596	887	-610	+	AluTa7	1	301	-24
	25	2051	12.2	4.2	0	28_0_C_H_Cebus_016107324_1049927_1051435	600	911	-597	+	AluSc8	1	325	0
	26	2134	7.7	4.1	1.9	28_2_owl_NW_018485986.1:1675464616756196	601	917	-633	+	AluSc	2	325	0
	27	1846	11.7	7.4	0	28_3_squirrel_NW_003943767.1:25006432502171	602	900	-628	+	AluSc8	4	324	-1
	28	2105	9.2	4.6	0	29_0_C_H_Cebus_016107326_10658918_10660420	600	902	-600	+	AluSc	1	317	-8
	29	2132	8.9	4.6	0	29_2_owl_NW_018508745.1:316156317612	619	921	-535	+	AluSc	1	317	-8
	30	1991	10.1	4.9	0	29_3_squirrel_NW_003943765.1:6927770700	598	884	-539	+	AluTa10	1	301	-24
	31	2254	5.2	4.8	0	31_0_C_H_Cebus_016107327_937186_938687	665	887	-614	+	AluTa10	1	301	-24
	32	2177	6.6	4.7	0	31_2_owl_NW_018491588.1:47107924712311	588	893	-626	+	AluTa10	1	301	-24
	33	2160	6.3	4.9	0	31_3_squirrel_NW_003943615.1:1538013115381635	605	738	-766	+	sf76	1	148	-177	Ta15 derived
	34	2167	7.2	5	0	32_0_C_H_Cebus_016107331_4263890_4265388	581	884	-614	+	AluTa10	1	299	-26
	35	2053	8.8	4.9	0	32_2_owl_NW_018506370.1:28808452882331	610	894	-592	+	AluTa10	1	299	-26
	36	2021	7.6	6.4	0	32_3_squirrel_NW_003943605.1:5633574356337228	574	873	-612	+	AluTa10	1	299	-26
	37	2134	8.6	2.5	0	33_0_C_H_Cebus_016107333_20182715_20184221	588	894	-612	+	AluTa7	1	301	-24
	38	2230	5.8	2.4	0	33_2_owl_NW_018503925.1:1939544619396964	607	899	-619	+	AluTa7	2	301	-24
	39	2090	9.1	2.5	0	33_3_squirrel_NW_003943638.1:89907958992314	595	901	-618	+	AluTa7	1	301	-24
	40	1982	10.5	3.3	2.3	35_0_C_H_Cebus_016107339_13289772_13291279	577	895	-612	+	sf74	1	299	-26	between Sc and Ta7
	41	2209	6.6	3.2	0.2	35_2_owl_NW_018506613.1:372657374126	565	876	-593	+	sf74	1	301	-24	between Sc and Ta7
	42	2098	9.2	3.2	0	35_3_squirrel_NW_003943621.1:2986056129861794	351	665	-568	+	AluSc	1	325	0
	43	2212	7.4	4.2	0	36_0_C_H_Cebus_016107339_3410151_3411661	601	911	-599	+	AluSc	1	324	-1
	44	2166	4.6	5.3	0	36_2_owl_NW_018487996.1:92912149292612	597	880	-518	+	AluTa10	1	299	-26
	45	2007	7.7	5.6	0	36_3_squirrel_NW_003943616.1:42845554286044	599	883	-606	+	AluTa10	1	301	-24
	46	2209	3.9	4.6	0	37_0_C_H_Cebus_016107341_9981171_9982670	600	883	-616	+	AluTa10	1	297	-28
	47	2344	1.4	4.6	0	37_2_owl_NW_018487698.1:5378055000	320	603	-617	+	AluTa10	1	297	-28
	48	2064	7.4	4.6	0	37_3_squirrel_NW_003943606.1:3240909532410562	567	850	-617	+	AluTa10	1	297	-28
	49	2023	6.8	7.9	0	40_0_C_H_Cebus_016107366_6456710_6458195	601	879	-606	+	AluTa10	1	301	-24
	50	1730	9.7	12.7	0	40_2_owl_NW_018502920.1:227549229024	602	868	-607	+	AluTa15	1	301	-24
	51	2053	8.4	4.8	0.7	40_3_squirrel_NW_003943726.1:41774344178921	599	887	-600	+	AluTa10	1	301	-24
	52	2189	9.4	2.7	0.5	41_0_C_H_Cebus_016107371_2224081_2225585	572	904	-600	+	AluSc	2	315	-10
	53	2227	7.7	2.6	0.5	41_2_owl_NW_018504104.1:240287241794	682	910	-597	+	AluSc	16	321	-4
	54	2018	12	2.2	0.2	41_3_squirrel_NW_003943735.1:181421182510	154	480	-609	+	AluSz	2	317	-8
	55	1863	9.1	8	0	43_0_C_H_Cebus_016107375_8707864_8709337	601	876	-597	+	sf74	2	299	-26	between Sc and Ta7
	56	1985	7.6	6.9	0	43_2_owl_NW_018491627.1:66681606669651	602	905	-586	+	AluSc	1	325	0
	57	1963	8.9	7	0	43_3_squirrel_NW_003943615.1:39758553977315	681	879	-581	+	sf74	3	300	-25	between Sc and Ta7
	58	2160	3.9	5.6	0	45_0_C_H_Cebus_016107399_161819_163312	601	884	-609	+	AluTa10	2	301	-24
	59	2192	6.7	4.6	0.2	45_2_owl_NW_018504731.1:12657391267230	584	886	-605	+	AluTa10	1	301	-24
	60	2131	6.6	4.9	0.3	45_3_squirrel_NW_003943783.1:14202851421756	600	887	-584	+	AluTa10	1	301	-24
	61	2025	7.4	5.3	0	46_0_C_H_Cebus_016107400_3834335_3835819	600	884	-600	+	AluTa15	1	300	-25
	62	2086	7	4.9	0	46_2_owl_NW_018499893.1:30915103092973	600	886	-577	+	AluTa10	1	301	-24
	63	1857	8.1	8.6	0.9	46_3_squirrel_NW_003943640.1:1228410612285623	586	877	-640	+	AluTa10	1	301	-24
	64	1976	9.6	6.5	0.1	50_0_C_H_Cebus_016107408_1446285_1447782	587	898	-599	+	AluSc	1	318	-7
	65	2036	9.4	6.4	0.3	50_2_owl_NW_018495559.1:67910646792518	544	858	-596	+	AluSc	2	325	0
	66	1816	14.9	6.6	0.4	50_3_squirrel_NW_003943650.1:1156032211561764	626	836	-606	+	AluSc	46	325	0
	67	2129	6	6.7	0	51_0_C_H_Cebus_016107411_4627620_4629117	601	898	-599	+	AluSc	2	319	-6
	68	2085	6.3	7.3	0	51_2_owl_NW_018503696.1:17365431738038	591	893	-602	+	AluSc	1	325	0
	69	1992	8.8	6.7	0	51_3_squirrel_NW_003943622.1:17928621794357	602	898	-597	+	AluSc	2	318	-7
	70	2109	10.5	4.2	0.9	52_0_C_H_Cebus_016107416_3495770_3497284	662	915	-599	+	AluSc	1	325	0
	71	2143	9.9	3.8	0.3	52_2_owl_NW_018489399.1:2469739424698934	601	914	-626	+	AluSc	1	325	0
	72	2064	11.2	3.8	0.9	52_3_squirrel_NW_003943618.1:2548435025485876	600	914	-612	+	AluSc	1	324	-1
	73	1779	13.1	5.8	0.2	53_0_C_H_Cebus_016107425_135948_137423	676	876	-599	+	subfamily7_Ceb	36	292	-33	Sc derived
	74	1777	13.6	6.1	0.6	53_2_owl_NW_018513160.1:14437901445256	589	901	-565	+	subfamily28_JB	1	292	-33	Sc derived
	75	1770	12	5.8	0	53_3_squirrel_NW_003943608.1:1580013915801598	607	882	-577	+	sf34	1	292	-33	Sg derived
	76	2187	6.8	4.7	0.1	59_0_C_H_Cebus_016107465_4541807_4543299	583	886	-606	+	AluTa10	2	301	-24
	77	2173	7	4.6	0	59_2_owl_NW_018509519.1:32467483248250	661	884	-618	+	AluTa10	1	301	-24
	78	2200	4.6	4.6	0	59_3_squirrel_NW_003943725.1:48030354804603	599	880	-688	+	subfamily45_JB	1	295	-30	Ta10 derived
	79	2211	5.1	4.2	2.5	61_0_C_H_Cebus_016107472_3184553_3186051	586	908	-590	+	AluTa10	1	301	-24
	80	2242	5.7	4.1	2.5	61_2_owl_NW_018489828.1:32527513254259	584	907	-601	+	AluTa10	1	301	-24
	81	2058	6.9	5.2	0.8	61_3_squirrel_NW_003943677.1:35943273595838	587	882	-629	+	subfamily21_JB	1	294	-31	Ta10 derived
	82	2010	11.3	4	1.4	62_0_C_H_Cebus_016107472_4379522_4381024	552	902	-600	+	AluSc	1	310	-15
	83	2091	11.3	4.7	0.8	62_2_owl_NW_018489828.1:20391592040686	690	918	-609	+	AluSc	1	324	-1
	84	2023	10.9	3.7	0.3	62_3_squirrel_NW_003943677.1:24041812405701	584	891	-629	+	sf74	1	301	-24	between Sc and Ta7
	85	2012	10.3	3.5	1.6	65_0_C_H_Cebus_016107497_2851532_2853031	600	915	-584	+	AluSc	1	322	-3
	86	2220	8.9	2.5	0	65_2_owl_NW_018487151.1:52054535206957	605	918	-586	+	AluSc	1	322	-3
	87	2125	9.8	2.5	1.5	65_3_squirrel_NW_003943612.1:3985149839853002	600	920	-584	+	AluSc	1	324	-1
	88	2067	9	5	0.5	68_0_C_H_Cebus_016107524_940561_942029	573	910	-558	+	AluSc	1	325	0
	89	2192	6.3	5.3	0	68_2_owl_NW_018504197.1:18705441871966	609	909	-513	+	AluSc	1	317	-8
	90	1608	8.3	11.9	2	68_3_squirrel_NW_003943610.1:3101818031019637	601	869	-588	+	subfamily13_Owl	2	296	-29	Sc derived
	91	2135	9.2	2.5	1.5	72_0_C_H_Cebus_016107602_1042635_1044139	581	917	-587	+	AluSc	1	321	-4
	92	2099	8.8	2.5	1.5	72_2_owl_NW_018490363.1:332900334402	600	921	-581	+	AluSc	1	325	0
	93	2085	10.2	3	0.3	72_3_squirrel_NW_003943616.1:88926018894094	576	906	-587	+	AluSc	1	319	-6
	94	2076	6.3	4.7	4.3	74_0_C_H_Cebus_016107628_78583_80094	601	900	-611	+	AluTa10	1	301	-24
	95	2113	8.7	4.7	0.3	74_2_owl_NW_018509651.1:960050961536	580	883	-603	+	AluTa10	1	301	-24
	96	2091	7.9	4.7	0.3	74_3_squirrel_NW_003943698.1:80868138088300	571	874	-613	+	AluTa10	1	301	-24
	97	2099	8.6	3.8	0.4	78_0_C_H_Cebus_016107666_943012_944507	683	889	-606	+	sf74	15	301	-24	between Sc and Ta7
	98	1984	12.4	3.5	0.5	78_2_owl_NW_018507789.1:41282294129731	564	894	-608	+	sf74	1	301	-24	between Sc and Ta7
	99	2120	8.6	2.9	0.2	78_3_squirrel_NW_003943684.1:39061823907686	588	906	-598	+	AluSc	1	312	-13
	100	2154	8.8	2.2	0	79_0_C_H_Cebus_016107669_1119417_1120912	600	917	-578	+	AluSc	1	325	0
	101	1824	15.4	6.3	2.1	79_2_owl_NW_018508704.1:79838547985272	419	861	-557	+	sf74	1	299	-26	between Sc and Ta7
	102	2015	13.9	3.6	2	79_3_squirrel_NW_003943788.1:728707730180	432	885	-588	+	sf74	3	301	-24	between Sc and Ta7
	103	1707	13.5	5.4	0	86_0_C_H_Cebus_016107337_7354816_7356312	600	896	-600	+	AluSg7	1	313	-12
	104	1683	14.3	5.7	0.3	86_2_owl_NW_018506953.1:23322022333693	580	893	-598	+	AluSg7	1	312	-13
	105	1650	13.5	5.5	0	86_3_squirrel_NW_003943728.1:55346315536095	584	872	-592	+	AluSg7	1	305	-20
	106	2201	4.8	4.2	0	100_0_C_H_Cebus_016107358_130416_131914	600	888	-610	+	AluTa10	1	301	-24
	107	2215	5.2	4.3	0	100_2_owl_NW_018496424.1:46916864693193	579	885	-622	+	subfamily11_Owl	1	295	-30	Ta10 derived
	108	2072	11.2	4.1	0.3	100_3_squirrel_NW_003943624.1:1185900511860522	677	906	-611	+	AluSc	1	325	0
	109	2030	8	5.5	1.4	102_0_C_H_Cebus_016107567_2423754_2425246	601	899	-593	+	subfamily22_Owl	2	296	-29	Sg derived
	110	2303	3.1	4.5	0	102_2_owl_NW_018498231.1:778608780104	595	882	-614	+	AluTa15	1	301	-24
	111	2035	7.5	5.7	0	102_3_squirrel_NW_003943646.1:1219110812192609	604	882	-619	+	subfamily22_Owl	2	296	-29	Sg derived
	112	1894	13.9	3.2	0.9	128_0_C_H_Cebus_016107375_12242774_12244285	601	912	-599	+	AluSq2	2	320	-5
	113	1993	14	2.7	0.9	128_2_owl_NW_018491627.1:31692913170813	595	922	-600	+	AluSq2	1	316	-9
	114	1905	14.7	2.5	0.9	128_3_squirrel_NW_003943615.1:74370347438538	590	904	-600	+	AluSq2	1	320	-5
	115	1919	13	4.7	0	134_0_C_H_Cebus_016107725_1243564_1245063	601	900	-599	+	AluSq2	1	314	-11
	116	1824	11.8	8.8	0	134_2_owl_NW_018503089.1:13456731347167	605	901	-593	+	AluSq2	1	323	-2
	117	1985	14.3	5.1	0.4	134_3_squirrel_NW_003943607.1:5395620053957709	546	910	-599	+	AluSq2	1	325	0
	118	1728	12.8	4.1	2.2	140_0_C_H_Cebus_016107338_961648_963138	583	890	-600	+	AluSg	2	297	-28
	119	1704	10.7	6.2	4.5	140_2_owl_NW_018495134.1:25298742531375	584	895	-606	+	AluSx4	2	325	0
	120	1828	12.2	4.1	1.6	140_3_squirrel_NW_003943610.1:85439138545052	610	915	-224	+	AluSg	2	297	-28
	121	1844	11.2	8	0.5	166_0_C_H_Cebus_016108225_99409_100893	586	885	-599	+	AluSx	1	308	-17
	122	1985	10.7	4.6	0.5	166_2_owl_NW_018491835.1:445184446678	585	891	-603	+	AluSx	1	305	-20
	123	1954	12.6	4.1	1.4	166_3_squirrel_NW_003943742.1:47318794733357	587	901	-577	+	AluSx	1	309	-16
	124	2197	4.9	4.9	0	5_0_A_H_Owl_018486921.1_426109_427617	601	887	-621	+	AluTa10	1	301	-24
	125	2184	5.2	4.9	0	5_1_cebus_NW_016107929.1:936756937694	50	336	-602	+	AluTa10	1	301	-24
	126	2140	6.3	4.9	0	5_3_squirrel_NW_003943759.1:20985832100072	598	884	-605	+	AluTa15	1	301	-24
	127	2125	8.9	3.6	0	23_0_A_H_Owl_018503256.1_4519133_4520632	562	892	-607	+	AluTa7	2	301	-24
	128	2277	9	2.8	0.4	23_1_cebus_NW_016107426.1:41321034133568	522	868	-597	+	AluTa7	1	301	-24
	129	2189	9.5	2.9	0	23_3_squirrel_NW_003943624.1:26907422692239	659	891	-606	+	AluTa7	1	301	-24
	130	1652	12.8	11	0	27_0_A_H_Owl_018505081.1_3045691_3047171	601	881	-599	+	AluSc8	1	312	-13
	131	1844	10.7	6.6	0	27_1_cebus_NW_016107530.1:736272737750	600	888	-590	+	AluSc8	1	308	-17
	132	1651	12.6	6.8	0	27_3_squirrel_NW_003943634.1:22735202274989	594	871	-598	+	AluSc8	16	312	-13
	133	2139	7.2	3.1	0.3	29_0_A_H_Owl_018505940.1_226612_228108	600	892	-604	+	AluTa7	1	301	-24
	134	1810	7.2	3.2	0.4	29_1_cebus_NW_016107441.1:40328394034405	622	871	-695	+	subfamily8_JB	1	257	-68	Sc derived
	135	1875	8.8	7.7	0.3	29_3_squirrel_NW_003943665.1:1392244313923979	626	911	-625	+	AluSc	1	307	-18
	136	2277	6.8	2.9	0.3	34_0_A_H_Owl_018487151.1_7111988_7113499	601	912	-599	+	AluSc	2	321	-4
	137	1670	6.9	15.8	0.3	34_1_cebus_NW_016107394.1:77580007759478	602	861	-617	+	AluTa7	2	301	-24
	138	2246	6.2	2.9	0.3	34_3_squirrel_NW_003943612.1:3787775837879300	602	908	-634	+	AluSc	2	316	-9
	139	2124	8.4	5.5	0	44_0_A_H_Owl_018493017.1_1887341_1888820	600	907	-572	+	AluSc	1	325	0
	140	1973	11.3	5.3	0	44_1_cebus_NW_016107395.1:73176067319135	600	899	-630	+	AluSc	1	316	-9
	141	1954	12.3	5.2	0	44_3_squirrel_NW_003943619.1:2007855320080093	603	911	-629	+	AluSc	1	325	0
	142	2177	6.6	3.3	0.3	59_0_A_H_Owl_018502140.1_9910526_9912031	601	906	-599	+	AluSc	1	315	-10
	143	1937	9.3	3.8	0.3	59_1_cebus_NW_016107364.1:903632905095	586	876	-587	+	sf74	1	301	-24	between Sc and Ta7
	144	2116	8.9	3.2	0	59_3_squirrel_NW_003943620.1:1050223610503749	599	913	-600	+	AluSc	1	325	0
	145	2069	9.9	4.8	0	61_0_A_H_Owl_018502324.1_274031_275527	587	885	-611	+	AluTa10	2	301	-24
	146	2090	8.4	4.9	0	61_1_cebus_NW_016107328.1:76833317684827	602	888	-608	+	AluTa10	1	301	-24
	147	2166	6.3	4.9	0	61_3_squirrel_NW_003943662.1:96390949640598	601	887	-617	+	AluTa10	1	301	-24
	148	2171	8	2.6	0.3	84_0_A_H_Owl_018505940.1_30167853_30169354	600	901	-600	+	AluSc	1	309	-16
	149	2157	7.8	2.7	0.3	84_1_cebus_NW_016107829.1:490559492051	592	885	-607	+	sf74	1	301	-24	between Sc and Ta7
	150	2153	6.5	3.4	0.3	84_3_squirrel_NW_003943605.1:1604124916042744	602	893	-602	+	sf74	1	301	-24	between Sc and Ta7
	151	2139	4.9	5.2	0	92_0_A_H_Owl_018508111.1_3105000_3106498	600	885	-613	+	AluTa7	1	301	-24
	152	2116	5.6	5.6	0	92_1_cebus_NW_016107355.1:98000979801605	603	887	-621	+	AluTa7	1	301	-24
	153	2059	6.3	5.2	1	92_3_squirrel_NW_003943630.1:82924508294007	612	900	-657	+	AluTa7	1	301	-24
	154	2241	7.1	2.6	0	103_0_A_H_Owl_018513256.1_1550844_1552352	601	909	-599	+	AluSc	1	317	-8
	155	2147	9.3	2.9	0	103_1_cebus_NW_016107446.1:23358082337332	606	916	-608	+	AluSc	1	320	-5
	156	2188	7.7	2.6	0	103_3_squirrel_NW_003943610.1:3652911236530645	619	928	-605	+	AluSc	1	318	-7
	157	2137	8.7	3.1	0.3	104_0_A_H_Owl_018514330.1_1400595_1402094	581	886	-613	+	sf74	1	296	-29	between Sc and Ta7
	158	2015	9.3	3.8	0	104_1_cebus_NW_016107423.1:41584154159842	533	822	-605	+	sf74	1	301	-24	between Sc and Ta7
	159	2193	9	2.9	0	104_3_squirrel_NW_003943668.1:97235979725087	592	902	-588	+	AluSc	1	320	-5
	160	1887	13	4.9	0	119_0_A_H_Owl_018486447.1_5757632_5759112	601	907	-573	+	AluSx1	1	322	-3
	161	1834	13.6	5	0	119_1_cebus_NW_016108164.1:287630288816	314	627	-559	+	AluSx1	1	313	-12
	162	1809	16.1	4.9	0	119_3_squirrel_NW_003943789.1:20084612009911	585	910	-540	+	AluSx1	1	325	0
	163	2009	5.1	9.5	0	159_0_A_H_Owl_018509320.1_8536_10015	600	873	-606	+	AluTa15	2	301	-24
	164	2253	4.5	4.5	0	159_1_cebus_NW_016107335.1:40349414036435	592	878	-616	+	AluTa15	2	301	-24
	165	2163	6.3	4.5	0	159_3_squirrel_NW_003943755.1:158719160222	600	886	-617	+	AluTa15	2	301	-24
	166	1926	9.5	4.2	0.3	191_0_A_H_Owl_018510699.1_3957023_3958518	602	885	-610	+	subfamily22_Owl	2	296	-29	Sg derived
	167	1943	7.8	4.6	0.7	191_1_cebus_NW_016107807.1:282178283660	581	862	-620	+	subfamily22_Owl	4	296	-29	Sg derived
	168	2046	6.4	4.3	0.3	191_3_squirrel_NW_003943714.1:38496933851200	600	880	-627	+	subfamily22_Owl	2	293	-32	Sg derived
	169	1897	13.6	4.5	0	208_0_A_H_Owl_018502220.1_4993563_4995069	588	907	-599	+	AluSc8	1	321	-4
	170	1824	14.4	4.2	0.1	208_1_cebus_NW_016107561.1:32019273203461	613	933	-601	+	AluSc8	3	321	-4
	171	1794	15.9	4.5	0	208_3_squirrel_NW_003943658.1:80865998088130	681	932	-599	+	AluSc8	1	322	-3
	172	2062	6.4	5.7	0	4_0_S_H_Saimiri_003943604.1_44906287_44907791	600	882	-622	+	AluTa7	1	299	-26
	173	2137	7.2	3.1	0.3	4_1_cebus_NW_016107373.1:48754694876974	602	892	-613	+	AluTa7	1	299	-26
	174	2046	9.2	5.3	0	4_3_owl_NW_018488858.1:1764513617646641	602	904	-601	+	AluSc	1	319	-6
	175	2199	4.9	4.9	0	7_0_S_H_Saimiri_003943628.1_1918363_1919856	601	887	-606	+	AluTa10	1	301	-24
	176	2206	5.9	4.9	0	7_1_cebus_NW_016107427.1:36399433641441	601	887	-611	+	AluTa10	1	301	-24
	177	2153	6.6	4.9	0	7_3_owl_NW_018514732.1:28771032878596	589	875	-618	+	AluTa10	1	301	-24
	178	2076	7.4	4.9	0	8_0_S_H_Saimiri_003943642.1_4480791_4482273	600	883	-599	+	AluTa10	1	298	-27
	179	2152	6	5	0	8_1_cebus_NW_016107722.1:13386721340048	469	750	-626	+	AluTa10	6	301	-24
	180	2243	7.7	4	2.8	8_3_owl_NW_018486916.1:37401353741516	465	797	-584	+	AluTa10	1	301	-24
	181	2250	5.8	2	0.3	14_0_S_H_Saimiri_003943605.1_20979672_20981183	601	896	-615	+	AluTa7	1	301	-24
	182	1937	5.5	2.3	0.4	14_1_cebus_NW_016107389.1:33378083339317	600	857	-652	+	AluTa7	1	263	-62
	183	2303	5.4	2.4	0	14_3_owl_NW_018505940.1:3515270035153962	600	893	-369	+	AluTa7	1	301	-24
	184	2054	10.5	5.2	0	37_0_S_H_Saimiri_003943634.1_10858455_10859959	600	904	-600	+	AluSc8	1	321	-4
	185	1926	11	5.5	0	37_1_cebus_NW_016107457.1:48657944867147	400	707	-646	+	AluSg	1	325	0
	186	1801	5.1	14.9	0	37_3_owl_NW_018504141.1:70389677040220	400	654	-599	+	subfamily1_Owl	2	294	-31	Sc derived
	187	2052	9.1	5.4	0.3	42_0_S_H_Saimiri_003943642.1_9895882_9897371	578	884	-605	+	sf10	1	301	-24	Ta10 derived
	188	2049	9.1	5.4	0.3	42_1_cebus_NW_016107676.1:21420862143552	584	890	-576	+	AluTa10	1	301	-24
	189	2092	5.7	6.4	0	42_3_owl_NW_018511601.1:41461114147607	606	888	-608	+	AluTa10	1	301	-24
	MOS	SW	perc	perc	perc	query	position	in	query		matching	position	in	repeat
	N=23	score	div.	del.	ins.	sequence	begin	end	(left)		repeat	begin	end	(left)	Notes
	1	2236	6.8	2.4	0	5_0_M_H_Marmoset_NC_013906_70063983_70065478	601	894	-601	+	AluTa7	1	301	-24
	2	2162	6.5	3.5	0	5_2_owl_NW_018503629.1:53780605379551	600	889	-602	+	AluTa7	2	301	-24
	3	2212	8.1	2.2	0.8	5_3_squirrel_NW_003943604.1:1083209010833587	574	894	-603	+	AluTa7	2	301	-24
	4	1857	11	7.7	0	26_0_M_H_Marmoset_NC_013902_140439943_140441441	600	898	-600	+	AluSc8	1	322	-3
	5	2036	8.9	5.3	0	26_2_owl_NW_018510022.1:35490183550492	618	919	-555	+	AluSc	1	318	-7
	6	1823	8.5	10.3	0	26_3_squirrel_NW_003943659.1:20996332101130	620	901	-596	+	AluSc	1	311	-14
	7	2171	5.9	4.9	0	31_0_M_H_Marmoset_NC_013908_112969979_112971489	601	887	-623	+	sf38	1	301	-24	Ta15 derived
	8	2156	5.3	4.7	2.3	31_2_owl_NW_018502140.1:37912583792745	593	901	-586	+	sf38	1	299	-26	Ta15 derived
	9	2166	8	4.7	1.1	31_3_squirrel_NW_003943620.1:45109684512463	679	884	-611	+	AluTa10	35	301	-24
	10	2153	7.4	2.9	0.3	35_0_M_H_Marmoset_NC_013909_92114908_92116417	601	910	-599	+	AluSc	1	318	-7
	11	2232	5.8	3.1	0	35_2_owl_NW_018513365.1:15461221547634	608	899	-613	+	sf74	1	301	-24	between Sc and Ta7
	12	2078	11.1	2.9	0	35_3_squirrel_NW_003943675.1:14541671455674	587	902	-605	+	AluSc	1	325	0
	13	2199	5.6	4.9	0	36_0_M_H_Marmoset_NC_013910_67915860_67917351	600	886	-605	+	sf10	1	301	-24	Ta10 derived
	14	2203	3.9	4.9	0	36_2_owl_NW_018508794.1:15023671503870	606	891	-612	+	sf44	2	301	-24	Ta15 derived
	15	2326	3.4	3.9	1.6	36_3_squirrel_NW_003943805.1:15890201590522	606	915	-587	+	sf63	1	301	-24	Ta15 derived
	16	1577	13.3	10.1	0	52_0_M_H_Marmoset_NC_013899_131698256_131699741	600	885	-600	+	AluSg	1	315	-10
	17	1898	11.9	5.6	0	52_2_owl_NW_018507898.1:24158022417281	576	877	-602	+	AluSg	1	319	-6
	18	1763	14.8	5.7	0	52_3_squirrel_NW_003943653.1:1080452310805993	575	871	-599	+	AluSg	1	314	-11
	19	2224	5.8	2.8	0	63_0_M_H_Marmoset_NC_013899_127412293_127413795	600	890	-612	+	AluTa7	3	301	-24
	20	2219	7.1	2	0.3	63_2_owl_NW_018505481.1:14483481449827	574	869	-610	+	AluTa7	1	301	-24
	21	2203	7.1	2	0	63_3_squirrel_NW_003943653.1:67223376723816	572	865	-614	+	AluTa7	1	300	-25
	22	1877	13.2	5.1	0	72_0_M_H_Marmoset_NC_013914_40087548_40089041	600	895	-598	+	AluSp	1	311	-14
	23	2079	10.3	4.3	0	72_2_owl_NW_018508530.1:23733672374858	590	890	-601	+	AluSp	1	314	-11
	24	1885	13.9	4.3	0	72_3_squirrel_NW_003943676.1:67704446771925	586	887	-594	+	AluSp	1	315	-10
	25	1778	10.3	6.1	1.3	3_0_A_H_Owl_018491581.1_3893771_3895265	600	894	-600	+	AluSx1	1	309	-16
	26	1730	11.8	7.2	1.3	3_2_marmoset_NC_013904.1:117244279117245778	605	897	-602	+	AluSx1	5	314	-11
	27	1866	12.2	5.3	0	3_3_squirrel_NW_003943693.1:64532936454761	567	868	-600	+	AluSg7	5	322	-3
	28	2240	8.1	4	0.4	6_0_A_H_Owl_018497016.1_2591480_2592979	665	890	-609	+	AluTa10	45	301	-24
	29	2279	6.9	4.7	0.1	6_2_marmoset_NC_013896.1:137633365137634855	543	884	-606	+	sf46	1	301	-24	Ta15 derived
	30	2355	6.8	4.7	0.3	6_3_squirrel_NW_003943796.1:644284645801	662	887	-630	+	sf46	2	301	-24	Ta15 derived
	31	2282	5.8	2.9	0.1	21_0_A_H_Owl_018490587.1_6422085_6423584	586	892	-607	+	AluTa7	1	301	-24
	32	1939	9.3	2.3	0.2	21_2_marmoset_NC_013898.1:117077350117078818	573	844	-624	+	AluTa7	1	264	-61
	33	2282	8.2	2.2	0	21_3_squirrel_NW_003943613.1:12292481230778	599	914	-616	+	AluSc	1	323	-2
	34	2336	4	4.4	1.9	22_0_A_H_Owl_018492112.1_4466187_4467687	581	908	-592	+	sf44	2	301	-24	Ta15 derived; 1bp
	35	2100	9.2	4.6	0	22_2_marmoset_NC_013898.1:41691474170645	596	900	-598	+	AluSc	1	319	-6
	36	2162	5.9	4.9	0	22_3_squirrel_NW_003943664.1:38744943876001	602	888	-619	+	sf86	1	301	-24	Ta15 derived; 1bp
	37	2101	9	3.3	0	23_0_A_H_Owl_018493146.1_135276_136774	600	898	-600	+	AluSc	2	310	-15
	38	2108	8.9	3.4	0	23_2_marmoset_NC_013904.1:5814087658142353	587	877	-600	+	AluTa7	1	301	-24
	39	1974	11.3	3.4	0	23_3_squirrel_NW_003943673.1:87693468770410	592	882	-182	+	AluTa7	1	301	-24
	40	1959	11.1	5.4	0	35_0_A_H_Owl_018502688.1_706949_708445	601	897	-599	+	AluSc	1	313	-12
	41	1870	11.6	6.1	0	35_2_marmoset_NC_013910.1:7187850171879963	602	895	-567	+	AluSc	1	312	-13
	42	1885	12.4	6	0	35_3_squirrel_NW_003943753.1:34637643464997	594	892	-341	+	AluSc	1	317	-8
	43	2192	5.2	5.2	0	38_0_A_H_Owl_018503925.1_24659588_24661097	600	885	-624	+	AluTa10	1	301	-24
	44	2196	6.8	4.6	0	38_2_marmoset_NC_013904.1:8740318787404686	568	876	-623	+	AluTa10	10	301	-24
	45	2084	6.6	4.5	0.7	38_3_squirrel_NW_003943638.1:37794943780990	593	882	-614	+	AluTa10	1	301	-24
	46	1751	14.2	6.3	1.2	49_0_A_H_Owl_018513365.1_185672_187155	600	902	-581	+	AluSc	2	304	-21
	47	1697	13.2	6.8	0	49_2_marmoset_NC_013909.1:9070956190711043	594	874	-608	+	sf18	2	301	-24	Sg derived
	48	1704	14.5	6.7	0	49_3_squirrel_NW_003943675.1:28531162854622	614	896	-610	+	AluSc	2	303	-22
	49	1763	11	5.1	1	50_0_A_H_Owl_018514732.1_8781700_8783194	600	894	-600	+	AluSc	1	307	-18
	50	1922	10.8	4.7	0.7	50_2_marmoset_NC_013916.1:4078395740785449	596	893	-599	+	AluSc	1	310	-15
	51	1861	11.4	6.1	0.6	50_3_squirrel_NW_003943628.1:75179457519438	564	889	-604	+	sf3	1	301	-24	Sc derived
	52	2120	12.9	4.3	3.7	58_0_A_H_Owl_018495318.1_12095142_12096643	601	1074	-427	+	AluSg7	1	318	-7
	53	2064	14.5	4.3	4.2	58_2_marmoset_NC_013899.1:134850882134852387	595	1073	-432	+	AluSg7	1	323	-2
	54	2062	13.3	4.3	3.6	58_3_squirrel_NW_003943653.1:1378234213783865	619	1091	-432	+	AluSg7	1	318	-7
	55	1859	11.5	4.7	6.3	59_0_A_H_Owl_018501577.1_15784018_15785542	702	925	-599	+	AluSc5	1	320	-5
	56	1772	11.6	5.7	4.5	59_2_marmoset_NC_013897.1:129694128129695638	583	913	-597	+	AluSc5	1	325	0
	57	1615	14.2	3.5	11.1	59_3_squirrel_NW_003943605.1:6140171361403253	595	942	-598	+	AluSg	1	324	-1
	58	1941	12.4	8	0	77_0_A_H_Owl_018501015.1_2117882_2119380	600	898	-600	+	AluSp	3	325	0
	59	1968	12.4	7.5	0	77_2_marmoset_NC_013899.1:2360925023610787	608	926	-611	+	AluSp	3	325	0
	60	1766	14.3	8.4	0	77_3_squirrel_NW_003943626.1:2105561521057131	632	917	-599	+	AluSp	3	312	-13
	61	1921	9.4	8.4	0.1	92_0_A_H_Owl_018495134.1_524607_526089	585	883	-599	+	AluSq	2	309	-16
	62	1821	11.8	8.4	0.1	92_2_marmoset_NC_013909.1:3600656536008010	587	885	-560	+	AluSq	2	309	-16
	63	1696	11.5	10.3	0.2	92_3_squirrel_NW_003943610.1:1047858610480048	574	867	-595	+	AluSq	2	309	-16
	64	2033	8.8	5.7	0	112_0_A_H_Owl_018501792.1_9099050_9100546	601	897	-599	+	AluSx4	2	315	-10
	65	1945	9.7	5.6	0.6	112_2_marmoset_NC_013918.1:4555413045555158	582	883	-145	+	AluSx3	1	317	-8
	66	2065	9.4	5.5	0	112_3_squirrel_NW_003943719.1:28250192826523	600	907	-597	+	AluSx3	1	325	0
	67	2119	11.6	4.2	0.7	32_0_S_H_Saimiri_003943613.1_42168448_42169948	685	905	-595	+	AluSp	1	317	-8
	68	1994	11.8	4.6	0.6	32_2_marmoset_NC_013918.1:1706475217066235	601	906	-577	+	AluSp	1	318	-7
	69	2219	9.7	4	0.7	32_3_owl_NW_018503468.1:39690703970581	684	911	-600	+	AluSp	18	325	0

## Sheet: Table S1
		Table S1. RepeatMasker summary for Post-align shared Alu subfamily determination
		Group	CM		CO		CS		MO		MS		OS		CMO			CMS			COS			MOS
		Post-align shared	43		22		267		108		61		50		20			52			63			23
		RM same sf called	11		8		154		54		19		10		14			24			35			11
		RM same sf derived	20		9		74		31		33		33		5			19			18			7
		RM different sf lineage	12		5		39		23		9		7		1			9			10			5
